# Supplementary material for: Meta-learning-based Inductive logistic matrix completion for prediction of kinase inhibitors
Source: J Cheminform. 2024 Apr 16;16:44. doi: 10.1186/s13321-024-00838-9 (PMC11301988; doi:10.1186/s13321-024-00838-9)
Supplement: Supplementary file 2 — Additional file 2: Table S.2. The detailed compare results of various methods on each tail task of LTKinaseDB in terms of AUC. [file 13321_2024_838_MOESM2_ESM.xlsx]

## Sheet: Sheet1
Table S.2 The detailed compare results of various methods on each tail task of LTKinaseDB in terms of AUC.
kinase ID	ILMC	MTDNN	KNN	SVM	RF	META-ILMC	MolTrans	META-MGNN
0	0.885714	0.714286	0.505714	0.52	0.574286	0.966286	0.775926	0.841667
2	0.875	0.630952	0.363095	0.494048	0.380952	0.990476	0.520738	0.621161
3	0.920858	0.947978	0.669872	0.708333	0.919872	0.961736	0.678812	0.664642
4	0.734375	0.546875	0.515625	0.453125	0.421875	0.971875	0.70563	0.762852
5	0.884615	0.948718	0.75641	0.544872	0.923077	0.976923	0.423077	0.557692
7	0.849732	0.799915	0.570871	0.566667	0.554098	0.883242	0.656558	0.736984
9	0.685978	0.737464	0.515009	0.519142	0.614926	0.771631	0.9375	0.921875
10	0.848652	0.525123	0.558824	0.453431	0.541667	0.901471	0.677285	0.805917
11	0.74443	0.630406	0.567497	0.477064	0.576671	0.799738	0.540361	0.647342
12	0.858954	0.567568	0.552882	0.551181	0.611403	0.889528	0.619121	0.676207
13	0.740308	0.720482	0.528007	0.509434	0.534198	0.773278	0.972222	0.805556
14	0.777851	0.680601	0.373671	0.579391	0.423689	0.780301	0.611194	0.658142
15	0.736067	0.656665	0.486775	0.534071	0.540303	0.809283	0.593697	0.641513
16	0.698603	0.616838	0.461765	0.494118	0.547059	0.848743	0.643116	0.581522
17	0.825645	0.466518	0.638889	0.487599	0.461806	0.87872	0.57563	0.730632
18	0.95	0.7375	0.929167	0.479167	0.8875	0.993333	0.569671	0.653936
20	0.648448	0.597446	0.579956	0.502574	0.587541	0.755799	0.643179	0.672013
21	0.690217	0.652174	0.44837	0.456522	0.616848	0.948913	0.549173	0.650067
22	0.812262	0.442293	0.499768	0.550199	0.549126	0.815226	0.751354	0.747822
24	0.919231	0.855128	0.656731	0.525	0.758974	0.909038	0.630872	0.759347
25	0.61001	0.503854	0.464039	0.549349	0.57455	0.815921	0.6342	0.757855
26	0.824899	0.773752	0.612686	0.650202	0.763293	0.829541	0.421429	0.664286
27	0.667999	0.743718	0.64896	0.705701	0.683539	0.833851	0.580098	0.695363
29	0.662295	0.721544	0.530171	0.522275	0.532602	0.773293	0.454378	0.671287
31	0.805247	0.729326	0.578572	0.500795	0.595298	0.8473	0.61158	0.789166
36	0.870354	0.528371	0.507143	0.505634	0.527246	0.862258	0.607407	0.77037
38	0.922057	0.733298	0.628314	0.436108	0.500795	0.966914	0.596357	0.771586
39	0.616661	0.588999	0.501145	0.503386	0.592259	0.79862	0.652991	0.801282
42	0.684783	0.608696	0.642977	0.525502	0.614548	0.886371	0.514652	0.81044
43	0.565657	0.629149	0.54329	0.590909	0.545455	0.781385	0.440678	0.636299
45	0.761765	0.452941	0.520588	0.620588	0.594118	0.972353	0.452141	0.618858
48	0.613913	0.498496	0.592168	0.534237	0.65809	0.66229	0.513171	0.682121
52	0.938375	0.893557	0.80112	0.558824	0.752101	0.991597	0.589184	0.590607
54	0.7625	0.620833	0.745833	0.695833	0.725	0.951667	0.709551	0.76232
55	0.596618	0.638889	0.678744	0.551329	0.491546	0.911353	0.524947	0.551308
56	0.714966	0.616944	0.596515	0.565109	0.609911	0.824188	0.618502	0.757812
58	1	0.971429	0.642857	0.5	0.914286	1	0.581931	0.771188
59	0.790288	0.710808	0.591557	0.687674	0.599601	0.852308	0.978495	0.817204
60	0.679918	0.680052	0.490648	0.570912	0.506493	0.776992	0.582982	0.71836
61	0.549979	0.568422	0.471074	0.61208	0.610537	0.731048	0.827119	0.889831
62	0.760813	0.454411	0.573296	0.597365	0.58417	0.768726	0.505999	0.723379
63	0.946429	0.375	0.550595	0.583333	0.464286	0.989286	0.452878	0.637612
64	0.702674	0.611023	0.463961	0.521236	0.512841	0.749916	0.758621	0.844828
65	0.760563	0.620188	0.489967	0.583985	0.569345	0.772887	0.8	0.833333
67	0.690764	0.617559	0.520368	0.543941	0.507948	0.737809	0.560503	0.69074
68	0.817702	0.625948	0.628642	0.530291	0.58972	0.837698	0.564099	0.582984
69	0.683052	0.433435	0.605498	0.552361	0.656724	0.820708	0.473472	0.724828
70	0.833333	0.695238	0.672619	0.563095	0.692857	0.94619	0.818605	0.906307
71	0.695337	0.395385	0.514897	0.555132	0.539271	0.730242	0.559992	0.581519
72	0.907866	0.905717	0.833299	0.561538	0.901871	0.95316	0.628245	0.622727
74	0.874747	0.614141	0.527273	0.578788	0.615152	0.964444	0.529037	0.606899
79	0.684054	0.562439	0.542258	0.625616	0.603357	0.815081	0.747186	0.766234
80	0.84	0.56	0.5725	0.5775	0.595	1	0.591901	0.717502
84	0.865385	0.378205	0.711538	0.583333	0.692308	0.996154	0.486354	0.776762
85	0.782051	0.794872	0.75641	0.679487	0.634615	0.99359	0.673773	0.709404
86	0.691834	0.491525	0.660247	0.469183	0.432974	0.850231	0.7	0.966667
88	0.679929	0.604509	0.479942	0.531747	0.505551	0.776583	0.536072	0.760419
91	0.677957	0.679497	0.524735	0.564947	0.568254	0.75494	0.672336	0.731554
92	0.835102	0.710927	0.513385	0.550057	0.616974	0.803241	0.628303	0.731053
93	0.766123	0.666699	0.513841	0.528917	0.543557	0.777279	0.555844	0.746104
94	0.853175	0.500916	0.610806	0.807692	0.606227	0.953114	0.60781	0.641269
95	0.83208	0.806933	0.615981	0.495652	0.630552	0.914219	0.643875	0.87037
96	0.702778	0.713889	0.591667	0.608333	0.6	0.925	0.786008	0.583333
97	0.933333	0.503704	0.503704	0.47037	0.551852	0.977778	0.558054	0.741815
98	0.796981	0.66869	0.549689	0.586827	0.578364	0.800232	0.538496	0.615864
99	0.714286	0.457143	0.528571	0.507143	0.628571	0.958571	0.548636	0.647251
100	0.870198	0.61451	0.51571	0.576717	0.506984	0.8021	0.521622	0.817761
101	0.836046	0.525144	0.691462	0.514706	0.778254	0.882835	0.686025	0.709309
102	0.929688	0.546875	0.609375	0.59375	0.609375	0.996875	0.572727	0.714831
103	0.655311	0.641509	0.540356	0.508823	0.637753	0.773451	0.725352	0.700704
104	0.685138	0.601296	0.579477	0.571802	0.594011	0.798032	0.577318	0.713812
105	0.676692	0.342105	0.456767	0.43609	0.567669	0.989474	0.464959	0.689028
107	0.16	0.68	0.71	0.5	0.41	1	0.539964	0.670849
109	0.85202	0.471212	0.494949	0.643939	0.540909	0.932929	0.487556	0.820115
110	0.902146	0.794823	0.568813	0.705177	0.667298	0.978788	0.614414	0.705405
111	0.761277	0.5552	0.476875	0.500404	0.479193	0.821838	0.654795	0.594521
112	0.600631	0.562066	0.590423	0.627874	0.602459	0.763683	0.681684	0.729861
114	0.865034	0.865475	0.705207	0.558473	0.737423	0.952471	0.558757	0.709447
115	0.821646	0.727038	0.59977	0.529338	0.574393	0.865367	0.525174	0.765319
117	0.913978	0.44086	0.629032	0.516129	0.677419	1	0.68818	0.82172
118	0.92545	0.602828	0.70437	0.618252	0.449229	0.943959	0.525102	0.697725
121	0.874074	0.562963	0.585185	0.562963	0.696296	0.985185	0.580888	0.704209
122	0.786701	0.565574	0.614585	0.607143	0.706177	0.883104	1	0.824324
123	0.766465	0.536273	0.548178	0.515856	0.531137	0.851194	0.78423	0.893691
124	0.85472	0.748246	0.610685	0.539821	0.627427	0.857582	1	0.894737
128	0.6	0.333333	0.333333	0.5	0.45	1	0.603229	0.819672
129	0.702274	0.559806	0.512219	0.498288	0.510275	0.81527	0.617225	0.771222
130	0.870028	0.793987	0.871402	0.491572	0.894129	0.948589	0.967742	0.967742
132	0.551587	0.583333	0.543651	0.706349	0.674603	0.944444	0.752189	0.731774
134	0.839947	0.749359	0.46858	0.548256	0.553405	0.861074	0.507986	0.683841
135	0.831254	0.86729	0.77027	0.705128	0.816355	0.974012	0.909091	0.863636
138	0.846907	0.67747	0.493444	0.60374	0.611727	0.968052	0.658141	0.729115
139	0.789179	0.681415	0.621212	0.515152	0.614802	0.846064	0.8	0.841538
140	0.651963	0.53968	0.527728	0.575227	0.639206	0.715226	0.542773	0.648261
141	0.766667	0.444444	0.533333	0.4	0.316667	1	0.851226	0.750423
143	0.869231	0.546154	0.596154	0.407692	0.488462	0.993846	0.683727	0.722911
144	0.783333	0.55	0.316667	0.466667	0.383333	1	0.750189	0.761887
145	0.838042	0.565175	0.415035	0.44965	0.445804	0.88442	0.551506	0.745133
146	0.736842	0.532164	0.435673	0.426901	0.410819	0.92924	0.815385	0.788462
147	0.964286	0.809524	0.660714	0.517857	0.39881	0.954762	0.603454	0.65677
148	0.948718	0.75641	0.557692	0.647436	0.730769	1	0.85	0.525
150	0.69281	0.486928	0.374183	0.534314	0.521242	0.913725	0.679615	0.748292
152	0.691726	0.606543	0.532857	0.511074	0.555344	0.798579	0.648827	0.785805
153	0.828272	0.633079	0.630583	0.580453	0.639213	0.826375	0.64152	0.721617
154	0.663575	0.57012	0.564335	0.577833	0.621478	0.846663	0.967742	0.794355
155	0.72343	0.611393	0.461	0.534207	0.532852	0.822976	0.553415	0.720372
157	0.7024	0.749623	0.555269	0.615125	0.635602	0.858565	0.734901	0.741148
158	0.7767	0.717501	0.667482	0.517314	0.679721	0.842498	0.742222	0.757233
159	0.656949	0.60718	0.529316	0.51972	0.522513	0.776731	0.566215	0.767223
160	0.869672	0.384363	0.52908	0.552438	0.532272	0.891117	0.579127	0.755872
161	0.646054	0.781127	0.568077	0.625704	0.70634	0.840988	0.436782	0.795977
162	0.861739	0.810527	0.625933	0.718041	0.678731	0.871049	0.709877	0.75
164	0.594668	0.615926	0.55503	0.586738	0.598659	0.782059	0.517989	0.849491
165	0.694166	0.528288	0.552804	0.518557	0.567501	0.847023	0.526218	0.686377
166	0.819071	0.543133	0.503982	0.510064	0.542102	0.822059	0.533495	0.646247
173	0.793172	0.756266	0.53395	0.521816	0.504825	0.817995	0.548	0.88
176	0.87046	0.645585	0.570883	0.567257	0.552176	0.911411	0.645781	0.67129
177	0.899554	0.74296	0.611607	0.72785	0.800137	0.953228	0.769231	0.846154
178	0.575068	0.509615	0.481569	0.538093	0.501255	0.759542	0.697796	0.683957
179	0.702722	0.434051	0.52014	0.49985	0.479142	0.830174	0.507261	0.762665
180	0.857941	0.615791	0.864936	0.5157	0.767713	0.963174	0.546784	0.705465
181	0.754491	0.719284	0.568784	0.517241	0.572986	0.903724	0.586667	0.876667
183	0.991071	0.410714	0.696429	0.875	0.767857	1	0.703018	0.713961
185	0.967742	0.387097	0.209677	0.5	0.387097	1	0.534487	0.650794
186	0.92963	0.448148	0.5	0.511111	0.761111	0.998519	0.575613	0.647697
190	1	0.466667	0.383333	0.833333	0.833333	0.99	0.576706	0.657057
194	0.804506	0.321347	0.408831	0.723164	0.682553	0.906264	0.554697	0.75217
195	0.576677	0.51259	0.582795	0.578153	0.588295	0.753757	0.610455	0.591364
196	0.837811	0.826827	0.685341	0.559677	0.706309	0.923593	0.523176	0.786941
197	0.851852	0.475634	0.480994	0.596004	0.666179	0.924561	0.603747	0.62459
199	0.781471	0.660201	0.577225	0.534945	0.577664	0.847124	0.483023	0.773968
200	0.856481	0.541667	0.569444	0.611111	0.541667	0.987963	0.658408	0.770316
206	0.716867	0.674849	0.508449	0.494953	0.515928	0.803348	0.567552	0.70421
207	0.84358	0.801469	0.687256	0.602468	0.70776	0.889884	0.523148	0.694444
208	0.784067	0.629237	0.406032	0.520952	0.379048	0.869835	0.59261	0.676094
209	0.639813	0.601874	0.47822	0.509368	0.469789	0.848843	0.570175	0.610624
211	0.87503	0.75562	0.504494	0.505625	0.445123	0.877866	0.683953	0.774051
213	0.675682	0.423409	0.360455	0.567727	0.599545	0.868727	0.490841	0.675405
214	0.765083	0.665527	0.480389	0.518669	0.552764	0.800921	0.552812	0.727709
215	0.778625	0.577314	0.481439	0.503413	0.481737	0.784093	0.8	0.766667
216	0.696573	0.526369	0.538001	0.598849	0.507957	0.761208	0.688889	0.877778
217	0.685777	0.595325	0.578791	0.594403	0.540936	0.726598	0.258065	0.951613
218	0.768754	0.738976	0.67619	0.524892	0.714827	0.878369	0.705357	0.803571
219	0.82	0.726667	0.61	0.666667	0.693333	1	0.650971	0.72211
221	0.75803	0.619934	0.492277	0.56521	0.592918	0.761355	0.735407	0.784622
222	0.768533	0.565645	0.576241	0.587133	0.568136	0.902888	0.549098	0.666149
223	0.729882	0.73894	0.648704	0.698752	0.649749	0.820786	0.540557	0.587318
226	1	0.71978	0.728022	0.5	0.728022	0.99011	0.880838	0.822115
227	0.754237	0.507491	0.589071	0.607453	0.613469	0.780458	0.603838	0.754075
229	0.88	0.888	0.6	0.5	0.81	1	0.469445	0.734314
231	0.658354	0.566805	0.495077	0.562954	0.533495	0.77061	0.573269	0.729057
232	0.744982	0.525145	0.515484	0.54615	0.560538	0.798002	0.684486	0.648856
235	0.821638	0.739523	0.553982	0.518694	0.564734	0.894683	0.535617	0.581098
237	0.777778	0.641975	0.555556	0.574074	0.592593	0.998765	0.713956	0.808302
238	0.942529	0.867816	0.609195	0.5	0.781609	1	0.744721	0.707304
240	0.856038	0.46402	0.60012	0.587927	0.614184	0.861814	0.618438	0.700626
241	0.711139	0.64192	0.604023	0.490212	0.549598	0.835617	0.517084	0.689212
242	0.889483	0.751806	0.547773	0.53408	0.659137	0.917674	0.753587	0.76534
243	0.810089	0.737047	0.57238	0.514554	0.677645	0.823704	0.467092	0.7567
244	0.796233	0.716772	0.548646	0.52798	0.55411	0.789008	0.578812	0.669054
246	0.854839	0.298387	0.318548	0.637097	0.399194	1	0.656327	0.584828
247	0.829737	0.673993	0.507411	0.507745	0.577506	0.835538	0.52658	0.773602
248	0.728211	0.517617	0.552135	0.572653	0.580981	0.824948	0.611217	0.728188
250	0.888258	0.736224	0.509031	0.612053	0.568901	0.85273	0.509804	0.602941
251	0.88125	0.78125	0.4625	0.5	0.525	0.99125	0.717949	0.871795
252	0.750581	0.664295	0.591272	0.580775	0.551054	0.779897	0.75	0.910714
253	0.807692	0.819231	0.596154	0.761538	0.815385	0.975385	0.5	0.513158
254	0.753208	0.733357	0.579599	0.598964	0.601851	0.841689	0.686014	0.74965
256	0.856604	0.796226	0.551887	0.750377	0.771321	0.925774	0.683333	0.833333
259	0.698355	0.726575	0.541672	0.495534	0.548492	0.824286	0.6	0.361538
260	0.656382	0.772401	0.656171	0.738166	0.724324	0.90803	0.811111	0.616667
261	0.711754	0.687029	0.563545	0.509882	0.568471	0.787368	0.562157	0.653777
262	0.875385	0.736923	0.667692	0.536923	0.747692	0.972615	0.540972	0.693473
263	0.794363	0.494942	0.521919	0.506203	0.57775	0.870917	0.784026	0.887812
264	0.754545	0.618182	0.540909	0.5	0.731818	0.998182	0.848926	0.78517
265	0.732827	0.554067	0.512025	0.501919	0.474969	0.774137	0.568008	0.747267
266	0.831486	0.720012	0.634286	0.527258	0.646313	0.900634	0.583333	0.515873
267	0.83871	0.645161	0.870968	0.467742	0.854839	1	0.79858	0.888258
268	0.79758	0.708447	0.440539	0.464237	0.468196	0.839576	0.508214	0.726011
269	0.78064	0.456486	0.63093	0.503413	0.730863	0.89236	0.933333	0.466667
270	1	0.631579	0.828947	0.486842	0.802632	1	0.670206	0.765434
271	0.825675	0.581693	0.704135	0.581748	0.724264	0.938409	0.517407	0.732151
272	0.837838	0.108108	0.891892	0.472973	0.959459	1	0.669604	0.825989
274	0.689218	0.605393	0.489784	0.517921	0.491412	0.785585	0.807407	0.714815
275	0.759813	0.620426	0.572772	0.582762	0.553127	0.787541	0.613111	0.758355
276	0.846661	0.575384	0.424557	0.496011	0.466401	0.941548	0.752688	0.741935
278	0.820808	0.758626	0.578473	0.531409	0.583233	0.848847	0.563506	0.763838
279	0.746119	0.748395	0.516111	0.53464	0.548375	0.814628	0.666667	0.774345
281	0.797786	0.683203	0.545139	0.658333	0.651389	0.849262	0.502073	0.645072
283	0.909589	0.454795	0.30274	0.490411	0.426027	0.976438	0.549972	0.738727
284	0.822523	0.797297	0.563964	0.483333	0.607658	0.943604	0.763889	0.892045
285	0.820665	0.746079	0.567029	0.634262	0.61141	0.897079	0.483838	0.687374
286	0.788468	0.566614	0.562624	0.50832	0.577627	0.802355	1	0.88
287	0.688201	0.650632	0.530211	0.550875	0.557974	0.789793	0.62406	0.633459
288	0.781184	0.709686	0.574876	0.563424	0.547913	0.748651	0.546943	0.68272
289	0.985915	0.943662	0.464789	0.690141	0.852113	1	0.556953	0.736198
290	0.602608	0.652897	0.55754	0.566976	0.611218	0.793347	0.585938	0.8125
291	0.664138	0.608646	0.520393	0.561275	0.641824	0.850388	0.691668	0.736674
292	0.654633	0.534363	0.488417	0.651448	0.615927	0.924865	0.554455	0.718365
294	0.718851	0.695081	0.534208	0.5	0.540223	0.788915	0.942857	0.703571
295	0.678332	0.60223	0.547465	0.49887	0.503064	0.788927	0.547999	0.707867
296	0.800526	0.424918	0.481131	0.468836	0.436029	0.8324	0.82963	0.540741
297	0.583333	0.4393	0.555556	0.564815	0.555556	0.941358	0.544444	0.625
298	0.843305	0.555556	0.523504	0.452991	0.532764	0.965812	0.684841	0.782726
303	0.604175	0.497926	0.507666	0.496062	0.531036	0.770199	0.779609	0.878205
304	0.838961	0.753247	0.693182	0.5	0.594805	0.930519	0.534805	0.704833
305	0.750728	0.525215	0.498512	0.499946	0.617276	0.820244	0.669465	0.774155
306	0.760727	0.729635	0.460099	0.518838	0.616562	0.855128	0.60301	0.613624
308	0.852884	0.783438	0.595596	0.611504	0.662033	0.854878	0.611778	0.700086
309	1	0.866667	0.583333	0.5	0.716667	1	0.59322	0.697227
310	0.757301	0.428008	0.518107	0.507301	0.528037	0.856133	0.769231	0.884615
311	0.818164	0.554253	0.596714	0.501524	0.579557	0.936963	0.724359	0.858974
314	0.77234	0.771929	0.518119	0.570007	0.606589	0.876115	0.54	0.8
316	0.792208	0.809524	0.694372	0.571429	0.792208	0.949784	0.697316	0.641072
317	0.691633	0.667791	0.650865	0.512541	0.6546	0.762931	0.614141	0.763636
318	0.694159	0.497832	0.594273	0.582364	0.669	0.847986	0.812959	0.905717
319	0.592147	0.562934	0.486398	0.53406	0.511545	0.667947	0.512515	0.675167
321	0.892918	0.829352	0.79778	0.53876	0.857118	0.971311	0.732143	0.704762
322	0.625081	0.635915	0.515426	0.505829	0.49925	0.780443	0.53451	0.737387
323	0.760866	0.408998	0.522295	0.56521	0.529639	0.769753	0.612534	0.679751
325	0.60153	0.532738	0.592187	0.5	0.587214	0.830621	0.50831	0.632461
326	0.666667	0.111111	0.4	0.733333	0.5	0.928889	0.721137	0.675352
327	0.603448	0.275862	0.405172	0.318966	0.456897	0.958621	0.614604	0.753356
328	0.72854	0.495961	0.53882	0.650292	0.567126	0.829458	0.630952	0.866071
329	0.704074	0.500497	0.527832	0.532371	0.581154	0.801744	0.447924	0.730791
330	0.925424	0.722034	0.547458	0.584746	0.630508	1	0.526611	0.653931
332	0.78951	0.667727	0.505766	0.550048	0.585421	0.833604	0.570849	0.695455
333	0.817204	0.741935	0.66129	0.666667	0.870968	0.997849	0.59463	0.717442
334	0.91212	0.781064	0.481516	0.622486	0.492881	0.922915	0.971429	0.942857
335	0.789585	0.695489	0.509014	0.553966	0.548858	0.84566	0.617575	0.644017
336	0.651089	0.564464	0.553341	0.547152	0.57735	0.73897	0.65942	0.676932
337	0.810604	0.587874	0.569048	0.678488	0.614632	0.865011	0.816667	0.7125
341	0.498577	0.560247	0.467742	0.601518	0.484345	0.773814	0.616246	0.788515
343	0.82453	0.743138	0.542844	0.53414	0.588577	0.814658	0.524351	0.70479
344	0.699903	0.671811	0.614747	0.582716	0.634909	0.793985	0.658824	0.817647
345	0.713277	0.686441	0.518362	0.564972	0.738701	0.938559	0.559885	0.664502
347	0.833333	0.835165	0.56685	0.665751	0.72619	0.956227	0.81689	0.540134
349	0.842735	0.847863	0.677778	0.635897	0.69188	0.985897	0.596775	0.599925
350	0.750582	0.619749	0.576923	0.5	0.569859	0.855276	0.73807	0.788441
351	0.955556	0.340741	0.57037	0.437037	0.503704	1	0.498921	0.710699
352	0.844927	0.659156	0.579583	0.60528	0.578489	0.845302	0.606898	0.751355
354	0.646062	0.600297	0.574884	0.522222	0.580946	0.821667	0.625358	0.681272
355	0.756012	0.708452	0.573322	0.553383	0.559336	0.760492	0.684507	0.763228
356	0.778571	0.25	0.489286	0.460714	0.346429	0.992143	0.779352	0.78448
357	0.868467	0.565147	0.491353	0.577805	0.50945	0.860858	0.594394	0.728003
359	0.821211	0.798898	0.559701	0.535915	0.565846	0.873037	0.847436	0.897756
360	0.736284	0.723687	0.666824	0.491053	0.616317	0.873817	0.659996	0.712362
361	0.688377	0.596058	0.532253	0.555648	0.522477	0.724547	0.586957	0.638587
364	0.594082	0.47997	0.562753	0.530749	0.594452	0.811865	0.534931	0.596623
365	0.677302	0.564904	0.546248	0.547853	0.570519	0.772868	0.704167	0.9375
366	0.739281	0.687488	0.550388	0.516134	0.556783	0.806222	0.710813	0.537698
367	0.521739	0.677536	0.490942	0.476449	0.552536	0.842572	0.661912	0.653676
368	0.769699	0.61166	0.478978	0.498207	0.488011	0.829929	0.577102	0.648468
369	0.695786	0.408889	0.428377	0.516924	0.442395	0.793489	0.636744	0.73502
370	1	0.25	0.263889	0.388889	0.25	0.983333	0.565645	0.698703
372	0.659306	0.652186	0.561833	0.544056	0.602833	0.753507	0.581935	0.718902
373	0.612172	0.535826	0.451205	0.484904	0.554465	0.764461	0.718218	0.726737
375	0.693061	0.709689	0.6477	0.630372	0.737364	0.881984	0.727941	0.610294
376	0.75	0.5	0.203125	0.5	0.328125	1	0.570544	0.61324
380	0.801021	0.596312	0.548115	0.550178	0.56707	0.8698	0.651725	0.786195
382	0.538462	0.391026	0.532051	0.435897	0.467949	0.871795	0.641026	0.769231
383	0.736842	0.735618	0.675337	0.807222	0.676867	0.969033	0.71875	0.671875
384	0.77193	0.361673	0.448718	0.538462	0.674764	0.924157	0.754931	0.910256
385	0.67968	0.697084	0.623464	0.607974	0.690537	0.809171	0.505952	0.803571
387	0.900926	0.837963	0.575	0.5	0.719444	0.985	0.628571	0.788571
