# Supplementary material for: Meta-learning-based Inductive logistic matrix completion for prediction of kinase inhibitors
Source: J Cheminform. 2024 Apr 16;16:44. doi: 10.1186/s13321-024-00838-9 (PMC11301988; doi:10.1186/s13321-024-00838-9)
Supplement: Supplementary file 3 — Additional file 3: Table S.3. The detailed compare results of various methods on each tail task of LTKinaseDB in terms of AUPR. [file 13321_2024_838_MOESM3_ESM.xlsx]

## Sheet: Sheet1
Table S.3 The detailed compare results of various methods on each tail task of LTKinaseDB in terms of AUPR.
kinase ID	ILMC	MTDNN	KNN	SVM	RF	META-ILMC	MolTrans	META-MGNN
0	0.808009	0.436264	0.4437	0.612903	0.426786	0.915326	0.715686	0.780818
2	0.439997	0.214627	0.278122	0.240196	0.281046	0.972285	0.771907	0.744327
3	0.820185	0.928446	0.76028	0.81105	0.931222	0.945059	0.686275	0.669137
4	0.540205	0.150287	0.295956	0.0294118	0.287433	0.873889	0.765163	0.815583
5	0.764286	0.910417	0.719298	0.464912	0.875	0.954286	0.59375	0.41226
7	0.511851	0.395109	0.504784	0.338441	0.493831	0.646058	0.597884	0.633094
9	0.250109	0.30074	0.518567	0.264407	0.472142	0.396543	0.571429	0.583333
10	0.54155	0.196475	0.480288	0.49766	0.511134	0.643291	0.841808	0.919821
11	0.155268	0.0752456	0.274384	0.0301724	0.276982	0.278846	0.752976	0.755235
12	0.791229	0.370921	0.48387	0.604348	0.550965	0.842178	0.641857	0.636294
13	0.418946	0.404341	0.385686	0.59375	0.40005	0.481582	0.555556	0.533333
14	0.171037	0.143387	0.0665213	0.460516	0.164706	0.204235	0.567692	0.493541
15	0.556439	0.415109	0.327394	0.530112	0.425733	0.642741	0.527451	0.479658
16	0.352033	0.250351	0.299633	0.23769	0.403886	0.481091	0.636494	0.525862
17	0.589183	0.109996	0.38928	0.125734	0.241279	0.532147	0.656141	0.679809
18	0.972738	0.796361	0.973039	0.842357	0.95889	0.997379	0.577534	0.534223
20	0.628388	0.589522	0.704837	0.552044	0.711032	0.753744	0.810784	0.831315
21	0.33837	0.364955	0.375288	0.129032	0.539459	0.896295	0.570626	0.444661
22	0.572671	0.205593	0.417569	0.395746	0.476921	0.649701	0.597484	0.612318
24	0.912718	0.767437	0.760789	0.765506	0.822726	0.925358	0.455663	0.601928
25	0.0786732	0.0610157	0.14424	0.311449	0.281751	0.360053	0.534761	0.60348
26	0.953362	0.935173	0.910989	0.939112	0.952367	0.960277	0.705882	0.738992
27	0.446418	0.499272	0.650857	0.695982	0.623139	0.696602	0.601663	0.693483
29	0.221607	0.238079	0.274324	0.221381	0.347266	0.273986	0.655624	0.647426
31	0.689514	0.585511	0.616188	0.653098	0.575461	0.752924	0.554483	0.563397
36	0.793543	0.362184	0.492269	0.661452	0.536434	0.791898	0.578125	0.597443
38	0.91897	0.806582	0.748286	0.710978	0.66738	0.968439	0.572115	0.572923
39	0.258236	0.249769	0.302829	0.560482	0.448999	0.442171	0.673695	0.684739
42	0.838595	0.784156	0.859402	0.773862	0.829865	0.948637	0.637255	0.73372
43	0.719408	0.73587	0.788721	0.840909	0.72138	0.857609	0.584507	0.57762
45	0.375899	0.209693	0.465455	0.529545	0.495455	0.955112	0.764108	0.734473
48	0.785657	0.688868	0.824393	0.848621	0.858899	0.801594	0.597173	0.610225
52	0.733404	0.5874	0.595087	0.567308	0.562192	0.955196	0.746898	0.655492
54	0.977866	0.961343	0.979189	0.97374	0.980814	0.996379	0.604749	0.713456
55	0.40952	0.533366	0.729568	0.609709	0.462003	0.8627	0.583173	0.416724
56	0.534473	0.509675	0.604081	0.635608	0.582161	0.697295	0.635341	0.664621
58	1	0.25	0.519231	0.513889	0.571429	1	0.56384	0.572985
59	0.363762	0.285837	0.514033	0.454038	0.473438	0.532872	0.714286	0.681373
60	0.282665	0.319479	0.464698	0.372524	0.440392	0.485667	0.606079	0.585116
61	0.710905	0.73035	0.764862	0.803463	0.807357	0.830113	0.592593	0.638889
62	0.513213	0.243616	0.544655	0.553614	0.526039	0.614044	0.421185	0.656409
63	0.789739	0.297773	0.418203	0.62963	0.378802	0.968399	0.655319	0.63354
64	0.373925	0.287758	0.433463	0.614508	0.497715	0.465123	0.532258	0.590909
65	0.793059	0.633444	0.746202	0.723308	0.756107	0.805035	0.941176	0.972222
67	0.49363	0.416382	0.441105	0.447536	0.464729	0.551529	0.520797	0.513659
68	0.592125	0.435406	0.562149	0.477415	0.540899	0.704213	0.754417	0.679474
69	0.518833	0.424719	0.632256	0.611379	0.663329	0.726929	0.47573	0.53393
70	0.620441	0.395792	0.606459	0.485843	0.57027	0.852336	0.810565	0.910425
71	0.582935	0.287202	0.558113	0.503408	0.598189	0.605696	0.80303	0.753435
72	0.877634	0.839358	0.858474	0.746667	0.908095	0.94251	0.499639	0.557717
74	0.800285	0.420761	0.529167	0.508036	0.561806	0.958779	0.721489	0.654221
79	0.325288	0.250033	0.503885	0.443294	0.523483	0.513286	0.629386	0.696617
80	0.620606	0.276498	0.505013	0.592652	0.555303	1	0.885572	0.913553
84	0.663155	0.139827	0.596875	0.661458	0.546875	0.985926	0.139483	0.445108
85	0.626959	0.600529	0.719298	0.635965	0.578947	0.988294	0.478497	0.530448
86	0.337702	0.2859	0.510065	0.166883	0.249062	0.667278	0.545455	0.666667
88	0.326603	0.234901	0.383957	0.295536	0.349273	0.504403	0.568908	0.572008
91	0.810312	0.800596	0.714386	0.79115	0.765351	0.839613	0.830204	0.890115
92	0.524327	0.429328	0.47792	0.468895	0.508671	0.496019	0.572607	0.574505
93	0.587342	0.414287	0.477764	0.44945	0.503156	0.635809	0.668675	0.736334
94	0.849563	0.440577	0.72319	0.900285	0.69763	0.943978	0.590789	0.525374
95	0.619055	0.656368	0.61977	0.121711	0.57269	0.809615	0.628014	0.740741
96	0.74724	0.726462	0.73254	0.731481	0.72963	0.948167	0.572581	0.492262
97	0.866484	0.318649	0.410197	0.225	0.346875	0.929344	0.558747	0.578831
98	0.622238	0.391303	0.525814	0.49754	0.551302	0.617553	0.58193	0.408776
99	0.419284	0.134303	0.260606	0.492075	0.412121	0.858	0.61368	0.541205
100	0.58324	0.180303	0.374765	0.529942	0.431105	0.421307	0.43357	0.446888
101	0.666547	0.240166	0.659179	0.62875	0.69735	0.768645	0.61764	0.700214
102	0.68502	0.130944	0.368687	0.333333	0.368687	0.981667	0.752733	0.787775
103	0.698092	0.731399	0.697843	0.757233	0.794613	0.830034	0.525641	0.319349
104	0.325795	0.202415	0.373014	0.615455	0.418971	0.475923	0.624069	0.617095
105	0.390585	0.111111	0.388013	0.446933	0.471958	0.965066	0.142492	0.514395
107	0.0116279	0.0294118	0.516667	0.509804	0.00980392	1	0.621422	0.608835
109	0.771917	0.296221	0.509516	0.690618	0.571719	0.898576	0.544708	0.573717
110	0.400046	0.20365	0.312512	0.53371	0.475285	0.866011	0.733085	0.752097
111	0.637947	0.402516	0.572233	0.645959	0.553234	0.730623	0.532051	0.358275
112	0.252843	0.304137	0.438815	0.476491	0.52184	0.457383	0.698661	0.740685
114	0.748173	0.796002	0.725844	0.645912	0.741215	0.936275	0.675841	0.705726
115	0.384282	0.227551	0.343971	0.377221	0.38512	0.452704	0.581582	0.59796
117	0.551786	0.0726241	0.557692	0.545455	0.565217	1	0.516461	0.526791
118	0.0308746	0.00611874	0.50431	0.503344	0.253406	0.360779	0.664452	0.666965
121	0.645681	0.167085	0.510863	0.329167	0.548958	0.940603	0.630217	0.639828
122	0.360214	0.0938966	0.368014	0.636359	0.441781	0.484952	1	0.535714
123	0.552209	0.323683	0.534604	0.358552	0.445951	0.707514	0.568128	0.717375
124	0.582282	0.481734	0.495004	0.536031	0.480398	0.668458	1	0.555556
128	0.0384615	0.0238095	0.016129	0.516129	0.016129	1	0.588566	0.671466
129	0.408917	0.21426	0.306018	0.215381	0.404688	0.545982	0.568927	0.576438
130	0.812235	0.761576	0.886104	0.360791	0.903133	0.93848	0.515625	0.666667
132	0.244668	0.50777	0.432647	0.60961	0.600126	0.830718	0.555088	0.589869
134	0.490985	0.307084	0.20808	0.527575	0.39033	0.503208	0.497698	0.608799
135	0.759031	0.850263	0.848214	0.856444	0.868986	0.978238	0.52381	0.558824
138	0.336876	0.198572	0.150505	0.226795	0.351877	0.48445	0.552	0.51448
139	0.320705	0.249415	0.280313	0.457042	0.286533	0.37517	0.705466	0.80803
140	0.417028	0.291638	0.442121	0.593996	0.544374	0.540583	0.51391	0.540471
141	0.208723	0.074684	0.398485	0.0454545	0.219697	1	0.623863	0.561095
143	0.540205	0.0320501	0.281272	0.0149254	0.271748	0.890833	0.489086	0.627977
144	0.120455	0.065882	0.03125	0.03125	0.03125	1	0.59542	0.644557
145	0.725611	0.421912	0.451942	0.526447	0.487045	0.801941	0.634202	0.678512
146	0.813087	0.499418	0.547856	0.641153	0.489784	0.93791	0.829167	0.738095
147	0.816667	0.465049	0.568182	0.55	0.230175	0.869129	0.639228	0.607832
148	0.598214	0.0870726	0.293445	0.317751	0.543478	1	0.633333	0.322727
150	0.686539	0.447732	0.554342	0.589076	0.689496	0.900655	0.643367	0.72238
152	0.30996	0.234949	0.24876	0.413335	0.328042	0.514129	0.55095	0.553422
153	0.590956	0.327345	0.501287	0.535708	0.540569	0.59532	0.625446	0.638514
154	0.689484	0.575149	0.744423	0.707206	0.744991	0.854205	0.6	0.576786
155	0.506687	0.371658	0.405648	0.487987	0.428745	0.685605	0.68306	0.709765
157	0.265779	0.302167	0.485427	0.373159	0.499607	0.551352	0.55934	0.530852
158	0.445809	0.328006	0.572587	0.593975	0.586117	0.575587	0.68037	0.67836
159	0.441176	0.331204	0.471677	0.533536	0.507373	0.573944	0.544531	0.5237
160	0.641447	0.125289	0.508124	0.352944	0.457185	0.671758	0.681025	0.761848
161	0.33163	0.548184	0.434619	0.657273	0.619262	0.661459	0.585714	0.639286
162	0.49328	0.554928	0.527899	0.521897	0.548516	0.609457	0.590909	0.642857
164	0.269376	0.304169	0.517874	0.66999	0.507388	0.563828	0.503293	0.617458
165	0.286907	0.155391	0.447724	0.574681	0.436784	0.558189	0.625189	0.609734
166	0.563886	0.260396	0.493042	0.298906	0.518708	0.566015	0.605148	0.52197
173	0.582436	0.59458	0.513344	0.621711	0.513414	0.63348	0.545455	0.647059
176	0.495093	0.269927	0.507511	0.351438	0.418739	0.673712	0.691398	0.70423
177	0.718511	0.657134	0.634775	0.672463	0.717911	0.889529	0.645833	0.733333
178	0.357752	0.372112	0.508392	0.442036	0.443539	0.564194	0.85644	0.876498
179	0.246522	0.0870528	0.511267	0.174189	0.319223	0.427361	0.541389	0.556353
180	0.795276	0.613504	0.879418	0.539193	0.822065	0.955318	0.669593	0.698452
181	0.198705	0.156811	0.203144	0.544964	0.211935	0.486562	0.596774	0.789939
183	0.94375	0.0988645	0.595238	0.890625	0.617647	1	0.76087	0.797568
185	0.25	0.025	0.015625	0.515625	0.015625	1	0.589351	0.512391
186	0.605795	0.258643	0.264706	0.56	0.55805	0.98873	0.628079	0.611578
190	1	0.0571895	0.03125	0.583333	0.583333	0.926667	0.613942	0.538209
194	0.516499	0.143112	0.311111	0.680742	0.547594	0.732158	0.639932	0.680342
195	0.688589	0.671013	0.813707	0.782999	0.812271	0.822711	0.734043	0.660566
196	0.49231	0.490612	0.595289	0.612216	0.605316	0.7908	0.33536	0.558877
197	0.581512	0.232055	0.508201	0.608003	0.586326	0.849861	0.55287	0.402619
199	0.330262	0.206822	0.388379	0.417363	0.333754	0.451675	0.553571	0.556542
200	0.690294	0.138759	0.511905	0.521164	0.506696	0.955418	0.485905	0.59131
206	0.368935	0.402285	0.287573	0.514514	0.350995	0.527392	0.598726	0.559589
207	0.637656	0.492862	0.475673	0.554504	0.496361	0.610676	0.573171	0.547619
208	0.409269	0.147467	0.290873	0.205272	0.234889	0.514282	0.550752	0.495023
209	0.18203	0.166843	0.197948	0.297269	0.249697	0.427441	0.630137	0.554254
211	0.451224	0.310221	0.246852	0.191676	0.164592	0.559558	0.635582	0.64885
213	0.575489	0.401376	0.487753	0.622145	0.688179	0.850192	0.820482	0.841616
214	0.552252	0.427134	0.417179	0.461866	0.528265	0.631606	0.422175	0.590036
215	0.553102	0.344906	0.414735	0.609758	0.34598	0.532983	0.533333	0.5625
216	0.511903	0.38287	0.475391	0.541722	0.526896	0.600567	0.578947	0.676471
217	0.309037	0.244391	0.544459	0.401002	0.476876	0.405328	0.515625	0.625
218	0.811423	0.793547	0.796316	0.751656	0.802475	0.879662	0.78125	0.671875
219	0.662162	0.390632	0.448387	0.731183	0.54741	1	0.528713	0.419098
221	0.594175	0.450956	0.544022	0.559733	0.555229	0.646848	0.782592	0.827011
222	0.404855	0.145631	0.435863	0.347002	0.385864	0.640707	0.349682	0.410289
223	0.834045	0.828164	0.856457	0.87437	0.850072	0.906828	0.649891	0.569768
226	1	0.471828	0.616883	0.606061	0.616883	0.976565	0.76128	0.739474
227	0.653603	0.435819	0.598656	0.707697	0.646947	0.738544	0.575599	0.573592
229	0.636176	0.433824	0.467914	0.545455	0.562937	1	0.63764	0.670129
231	0.29749	0.260451	0.432947	0.404554	0.514075	0.543821	0.590714	0.620458
232	0.445296	0.305947	0.483391	0.44892	0.575178	0.560849	0.57231	0.480662
235	0.366656	0.266351	0.363694	0.539728	0.423293	0.591087	0.616822	0.439585
237	0.577506	0.497448	0.4689	0.474747	0.481283	0.994841	0.431187	0.601107
238	0.77518	0.473538	0.479552	0.585714	0.647619	1	0.620413	0.633208
240	0.768322	0.362713	0.669029	0.577381	0.652137	0.777758	0.464151	0.60391
241	0.244042	0.200956	0.454725	0.503428	0.422689	0.392145	0.585156	0.618711
242	0.802521	0.570393	0.476003	0.630759	0.593683	0.811704	0.596773	0.624485
243	0.412389	0.374349	0.364708	0.552812	0.47741	0.458917	0.529821	0.562742
244	0.651753	0.536109	0.540573	0.630313	0.602695	0.704107	0.653571	0.610239
246	0.599509	0.0763424	0.192857	0.389683	0.20119	1	0.772822	0.72588
247	0.619657	0.448483	0.447739	0.610638	0.470255	0.664382	0.605607	0.663989
248	0.27625	0.132062	0.348891	0.536239	0.357346	0.407181	0.566368	0.526667
250	0.808182	0.63619	0.587652	0.595253	0.582633	0.789857	0.636695	0.710084
251	0.531656	0.200964	0.194805	0.545455	0.322727	0.91875	0.533333	0.583333
252	0.595899	0.491167	0.552529	0.561332	0.47092	0.624012	0.583333	0.6875
253	0.566282	0.6627	0.66129	0.730556	0.745139	0.9512	0.756757	0.647937
254	0.57114	0.560314	0.616599	0.504231	0.56855	0.70911	0.753407	0.740819
256	0.446554	0.34547	0.604167	0.606645	0.650173	0.787829	0.541667	0.583333
259	0.470724	0.453668	0.417984	0.367729	0.429403	0.58823	0.518182	0.0149254
260	0.222413	0.334686	0.515929	0.674422	0.557126	0.640723	0.553571	0.415152
261	0.468423	0.511149	0.437085	0.548472	0.427068	0.579388	0.630789	0.56331
262	0.811516	0.515596	0.640148	0.47166	0.737118	0.957542	0.528889	0.493125
263	0.307225	0.095191	0.429731	0.544622	0.404074	0.49734	0.510176	0.542373
264	0.525926	0.517063	0.279605	0.517544	0.425439	0.975	0.886377	0.854545
265	0.528885	0.318635	0.503694	0.591614	0.502414	0.608731	0.566167	0.57297
266	0.600615	0.487078	0.493336	0.593956	0.475388	0.720324	0.591291	0.582958
267	0.0833333	0.0416667	0.555556	0.015625	0.55	1	0.795751	0.89959
268	0.457819	0.378287	0.352721	0.500676	0.317397	0.538843	0.507292	0.575193
269	0.5358	0.148747	0.549808	0.588983	0.571499	0.696959	0.5625	0.016129
270	1	0.0333333	0.535714	0.0128205	0.53125	1	0.454389	0.642092
271	0.374319	0.192009	0.552505	0.509851	0.577892	0.761636	0.635263	0.687511
272	0.0714286	0.0147059	0.555556	0.0131579	0.625	1	0.540322	0.559538
274	0.445441	0.37102	0.35811	0.464992	0.336421	0.585571	0.746875	0.558482
275	0.526336	0.45207	0.54012	0.535615	0.482171	0.631671	0.504115	0.505263
276	0.355712	0.0554075	0.332018	0.213917	0.170955	0.580754	0.544118	0.578947
278	0.520563	0.404526	0.470669	0.270101	0.401207	0.581403	0.543173	0.541881
279	0.619852	0.598671	0.600566	0.470882	0.577766	0.72311	0.688198	0.77828
281	0.713244	0.555084	0.651078	0.670779	0.66614	0.768984	0.603943	0.537102
283	0.559127	0.0539056	0.235897	0.155053	0.24304	0.813854	0.682474	0.737749
284	0.829986	0.773283	0.629209	0.710493	0.663682	0.932928	0.557692	0.671821
285	0.388487	0.322316	0.31854	0.462824	0.423538	0.590378	0.664179	0.691693
286	0.626754	0.318194	0.605638	0.398385	0.488324	0.610967	1	0.538462
287	0.17484	0.117444	0.46615	0.246567	0.369565	0.275069	0.638095	0.493001
288	0.581263	0.522382	0.510358	0.541079	0.410584	0.543968	0.544934	0.546812
289	0.708333	0.175595	0.0136986	0.521739	0.543478	1	0.788501	0.853258
290	0.581395	0.611247	0.679543	0.744278	0.70146	0.798883	0.555556	0.625
291	0.556775	0.518028	0.572292	0.706567	0.600729	0.743452	0.625917	0.642998
292	0.228918	0.0636665	0.292227	0.232588	0.365388	0.323508	0.468005	0.532386
294	0.438201	0.42654	0.424841	0.611742	0.380341	0.567963	0.630303	0.548485
295	0.293704	0.242801	0.365568	0.534869	0.367907	0.482663	0.637795	0.645215
296	0.369439	0.12767	0.329471	0.496407	0.332393	0.433256	0.83125	0.419485
297	0.38057	0.145243	0.486157	0.580357	0.486157	0.752147	0.779894	0.759259
298	0.70057	0.26192	0.509044	0.366341	0.51117	0.908691	0.631935	0.689861
303	0.307379	0.198725	0.403186	0.217669	0.438931	0.508888	0.763069	0.900239
304	0.68519	0.564534	0.673266	0.668675	0.57422	0.896724	0.648392	0.650731
305	0.39747	0.20119	0.362526	0.148305	0.397959	0.625266	0.600101	0.644348
306	0.840818	0.833019	0.76754	0.828692	0.818091	0.917257	0.816159	0.793476
308	0.642082	0.414653	0.456002	0.372328	0.449232	0.580741	0.529762	0.550884
309	1	0.1	0.519231	0.516129	0.527778	1	0.355195	0.55573
310	0.246994	0.0580701	0.362308	0.159511	0.306226	0.407705	0.72076	0.833333
311	0.251804	0.0193722	0.194646	0.304975	0.228764	0.473191	0.661458	0.744792
314	0.916253	0.900703	0.807681	0.883197	0.873935	0.95511	0.633333	0.722222
316	0.635109	0.617707	0.678848	0.68985	0.721036	0.896631	0.59078	0.544697
317	0.602558	0.636583	0.692642	0.685559	0.691546	0.673289	0.666667	0.716964
318	0.538773	0.275281	0.585063	0.665133	0.612062	0.702968	0.792835	0.911315
319	0.702372	0.694552	0.771597	0.693922	0.723302	0.746628	0.675584	0.659764
321	0.873165	0.675479	0.838172	0.740175	0.873762	0.963684	0.623552	0.550865
322	0.226479	0.180396	0.424819	0.342712	0.304796	0.396877	0.695993	0.759675
323	0.774827	0.447054	0.703124	0.653715	0.65858	0.780757	0.493988	0.616481
325	0.133672	0.0727649	0.505532	0.520797	0.27317	0.32475	0.645939	0.579008
326	0.915568	0.709934	0.761111	0.944872	0.861111	0.98709	0.786949	0.804062
327	0.156703	0.0423195	0.289939	0.28536	0.293907	0.824708	0.610944	0.662367
328	0.597995	0.339487	0.655164	0.660865	0.66894	0.718587	0.5947	0.778034
329	0.470091	0.258389	0.518939	0.601688	0.535773	0.661698	0.627467	0.644029
330	0.49965	0.31389	0.273438	0.546296	0.380842	1	0.82914	0.842889
332	0.560946	0.436013	0.520497	0.355474	0.472142	0.642562	0.389193	0.557906
333	0.709211	0.506111	0.5625	0.696078	0.636364	0.980556	0.493284	0.570532
334	0.688081	0.409522	0.323065	0.401243	0.338998	0.700839	0.545455	0.6
335	0.555264	0.438848	0.336778	0.407976	0.48756	0.632473	0.659027	0.591413
336	0.39168	0.190141	0.365635	0.419132	0.380667	0.442659	0.70818	0.710831
337	0.626148	0.371485	0.51768	0.632653	0.534583	0.765814	0.989535	0.979942
341	0.477465	0.609705	0.713285	0.75942	0.639754	0.756224	0.563636	0.582718
343	0.633175	0.525599	0.388124	0.610815	0.50613	0.643306	0.823674	0.88149
344	0.65139	0.659678	0.758266	0.699231	0.770371	0.788834	0.621951	0.711364
345	0.30539	0.254215	0.51847	0.348005	0.592041	0.768588	0.811321	0.829513
347	0.509975	0.54506	0.621447	0.680144	0.650326	0.89726	0.887619	0.776011
349	0.688981	0.553232	0.543362	0.538956	0.576946	0.959924	0.583141	0.477229
350	0.318806	0.223441	0.333819	0.5625	0.400833	0.564791	0.839389	0.85451
351	0.821111	0.128816	0.357986	0.484591	0.410197	1	0.676892	0.714775
352	0.498073	0.313971	0.432846	0.575236	0.395706	0.495472	0.530441	0.709394
354	0.455779	0.468004	0.626628	0.65981	0.631719	0.679851	0.534003	0.382667
355	0.619774	0.533103	0.633837	0.515247	0.560395	0.645039	0.622634	0.702846
356	0.699719	0.284929	0.531933	0.351891	0.338808	0.990705	0.940841	0.957018
357	0.584308	0.268773	0.495874	0.38251	0.457938	0.589628	0.532062	0.469213
359	0.453513	0.457728	0.489655	0.326791	0.498758	0.608019	0.888924	0.917742
360	0.364894	0.386716	0.497829	0.419013	0.435493	0.64572	0.622438	0.631315
361	0.277492	0.174179	0.391315	0.296929	0.294875	0.39216	0.633333	0.553195
364	0.719174	0.636649	0.744218	0.811777	0.786373	0.857675	0.763399	0.721492
365	0.280095	0.190682	0.425839	0.506284	0.457705	0.410764	0.896884	0.981618
366	0.594782	0.458179	0.610811	0.415945	0.534319	0.718784	0.56015	0.45094
367	0.325891	0.325388	0.368678	0.207923	0.45546	0.712089	0.320322	0.500658
368	0.391301	0.220862	0.449365	0.392125	0.398955	0.492391	0.642472	0.62111
369	0.296555	0.107228	0.215269	0.447626	0.256644	0.468563	0.526265	0.470757
370	1	0.0178571	0.0135135	0.0135135	0.0135135	0.683333	0.592308	0.547761
372	0.483013	0.4509	0.57356	0.425542	0.524742	0.550094	0.550656	0.675936
373	0.653505	0.543811	0.545032	0.687033	0.706286	0.761066	0.530172	0.492882
375	0.783418	0.809805	0.863321	0.827619	0.887137	0.941438	0.68125	0.49375
376	0.0555556	0.0294118	0.0151515	0.515152	0.0151515	1	0.566229	0.420677
380	0.466749	0.26455	0.511222	0.355771	0.494077	0.700096	0.442013	0.615335
382	0.32296	0.156935	0.532292	0.515625	0.45154	0.784173	0.714912	0.75
383	0.657635	0.708909	0.755026	0.864455	0.759976	0.974021	0.529412	0.348039
384	0.673454	0.287864	0.163793	0.672727	0.637004	0.8851	0.745014	0.919414
385	0.637059	0.651295	0.786395	0.783492	0.822508	0.839773	0.588235	0.676471
387	0.848034	0.680999	0.577757	0.647059	0.669412	0.974287	0.665179	0.674966
