# Supplementary material for: Meta-learning-based Inductive logistic matrix completion for prediction of kinase inhibitors
Source: J Cheminform. 2024 Apr 16;16:44. doi: 10.1186/s13321-024-00838-9 (PMC11301988; doi:10.1186/s13321-024-00838-9)
Supplement: Supplementary file 4 — Additional file 4: Table S.4. The detailed compare results of various methods on each tail task of LTKinaseDB in terms of PRECISION. [file 13321_2024_838_MOESM4_ESM.xlsx]

## Sheet: Sheet1
Table S.4 The detailed compare results of various methods on each tail task of LTKinaseDB in terms of PRECISION.
kinase ID	ILMC	MTDNN	KNN	SVM	RF	META-ILMC	MolTrans	META-MGNN
0	0.6	0.6	0.222222	0.225806	0.3	0.753968	0.75	0.727273
2	0.5	0.222222	0.105263	0.166667	0.111111	1	0.809524	0.661616
3	0.78	0.428571	0.535211	0.944444	0.921053	0.88267	0.5	0.444444
4	0.2	0.047619	0.0625	0	0.0454545	0.516667	0.617021	0.707317
5	0.75	1	0.666667	0.5	0.75	0.871429	0.166667	0.230769
7	0.397727	0.306452	0.166979	0.377358	0.160813	0.48735	0.444444	0.369458
9	0.246429	0.271186	0.136471	0.35	0.182692	0.28315	0.142857	0.166667
10	0.282051	0.130435	0.173077	0.136986	0.163934	0.53405	1	0.921466
11	0.133333	0.0869565	0.0857143	0	0.0909091	0.158017	0.75	0.62381
12	0.687225	0.350515	0.392361	0.347953	0.492308	0.862956	1	0.411184
13	0.396552	0.6	0.204545	0.1875	0.207792	0.427447	0.111111	0.0666667
14	0.151515	0.0760234	0.011976	0.0616622	0.0325581	0.139906	0.180887	0.25
15	0.555556	0.298969	0.256757	0.714286	0.360825	0.636787	0.164306	0.205882
16	0.347826	0.139785	0.0913706	0.101695	0.12093	0.34781	1	0.25
17	0.3	0	0.222222	0.0833333	0.0925926	0.3423	1	0.575758
18	0.958333	0	0.958333	0.69697	0.954545	0.976923	0.666667	0.25
20	0.671096	0.594595	0.604592	0.552632	0.611111	0.730894	0.788235	0.739766
21	0.5	0.352941	0.214286	0	0.357143	0.880519	0.216216	0.315315
22	0.496403	0.226804	0.238298	0.316239	0.27381	0.629846	0.411765	0.358209
24	0.9375	0.790698	0.632653	1	0.744186	0.871918	0.285714	0.306397
25	0.11215	0.06875	0.0472973	0.0781893	0.0946746	0.249881	0.468085	0.470588
26	0.959596	0.919255	0.913978	0.880734	0.939024	0.981574	0.411765	0.52381
27	0.474138	0.478873	0.376731	0.771739	0.457265	0.644151	0.833333	0.541304
29	0.105263	0.0844156	0.0781893	0.0782123	0.0758017	0.175885	0.315972	0.468531
31	0.658228	0.438538	0.367123	0.318447	0.4	0.76285	0.142292	0.323529
36	0.77027	0.36	0.361809	0.356522	0.379167	0.839031	0.166667	0.363636
38	0.894737	0.705882	0.64	0.493671	0.529412	0.9743	1	0.290076
39	0.246753	0.201357	0.16726	0.167282	0.222222	0.363804	1	0.5625
42	0.842105	0.789474	0.777778	0.71875	0.789474	0.926239	0.428571	0.52381
43	0.75	0.875	0.636364	1	0.666667	0.861862	0.169014	0.227273
45	0.444444	0.227273	0.24	0.6	0.3	1	0.531469	0.637131
48	0.769504	0.652416	0.769134	0.713546	0.80791	0.821187	0.28821	0.374005
52	0.714286	0.315789	0.315789	0.134615	0.25	1	1	0.631579
54	1	1	0.970588	0.966667	1	1	0.614035	0.531429
55	0.541667	0	0.512195	0.75	0.375	0.804613	0.205882	0.212034
56	0.504274	0.630435	0.386749	0.857143	0.417154	0.650916	1	0.475309
58	0.111111	0.0277778	0.0384615	0	0.142857	0.85	0.17377	0.300283
59	0.242424	0.150725	0.147399	0.280992	0.155709	0.392971	0.428571	0.666667
60	0.320611	0.273902	0.177116	0.265766	0.184116	0.392872	0.270916	0.454167
61	0.824561	0.933333	0.63964	0.77561	0.755102	0.820501	0.222222	0.277778
62	0.509677	0.254934	0.300813	0.679245	0.316456	0.491546	0.354167	0.421405
63	0.7	0	0.5	0.259259	0.2	0.938095	0.388889	0.504155
64	0.363636	0.235294	0.2016	0.229016	0.227941	0.451992	0.5	0.181818
65	0.773333	0.458333	0.561688	0.75	0.616142	0.791408	0.882353	1
67	0.430079	0.360485	0.315294	0.354839	0.298913	0.502413	0.047619	0.0697674
68	0.676923	0.380952	0.440299	0.6	0.378049	0.68076	0.62406	0.611354
69	0.55597	0.440741	0.492982	0.75	0.590278	0.705705	0.166667	0.26259
70	0.533333	0.235294	0.270833	0.666667	0.314286	0.688221	0.730435	0.825758
71	0.572881	0.351167	0.36246	0.461538	0.377907	0.625581	0.655391	0.710456
72	0.909091	0.6875	0.726667	0.493333	0.830769	0.899522	0.428571	0.47929
74	0.647059	0.384615	0.333333	0.428571	0.444444	0.892185	1	0.571429
79	0.330508	0.195736	0.199593	0.327778	0.232394	0.437532	0.545455	0.608696
80	0.666667	0	0.294118	0.28	0.3	1	0.810345	0.903846
84	0.666667	0	0.6	1	0.5	0.966667	0.0666667	0.0537634
85	0.666667	0.6	0.666667	0.5	0.5	1	0.5	0.119048
86	0.285714	0.166667	0.25	0.1	0.111111	0.472579	0.0909091	0.333333
88	0.354331	0.211845	0.15625	0.208589	0.169643	0.419577	0.153302	0.341818
91	0.859649	0.73062	0.665517	0.89	0.694444	0.84079	1	0.959459
92	0.471429	0.224022	0.205397	0.227599	0.274949	0.411614	0.193548	0.288732
93	0.503937	0.368664	0.308869	0.331915	0.335404	0.519099	0.363636	0.52
94	0.857143	0	0.566038	1	0.581395	0.908072	0.285714	0.273292
95	0.512821	0.305785	0.300885	0	0.329412	0.689136	1	0.5
96	0.75	0	0.642857	0.7	0.666667	0.983333	0.428571	0.185185
97	0.416667	0.166667	0.157895	0.125	0.2	0.9	0.141509	0.254237
98	0.522267	0	0.310345	0.374532	0.330275	0.605174	0.5	0.311594
99	0.428571	0.166667	0.2	0.153846	0.333333	0.73	0.277778	0.408
100	0.359649	0.171429	0.14359	0.160494	0.138889	0.340767	0.125	0.0381679
101	0.6	0.271978	0.36194	0.2575	0.467337	0.64635	0.5	0.492669
102	0.4	0	0.181818	0.333333	0.181818	1	0.525386	0.72973
103	0.791045	0.707692	0.655172	0.600962	0.70625	0.835471	0.0512821	0.125
104	0.34127	0.214575	0.239437	0.947368	0.229965	0.427132	0.284653	0.464646
105	0.25	0.0555556	0.137931	0.135135	0.185185	0.788095	0.0654206	0.135889
107	0	0.037037	0.0333333	0	0	0.492578	0.333333	0.4377
109	0.64	0.190476	0.324324	0.411765	0.357143	0.922995	0.0974026	0.336364
110	0.375	0.2	0.129032	0.571429	0.152174	0.610583	1	0.761905
111	0.635359	0.40824	0.343195	0.358162	0.343413	0.704278	0	0.0909091
112	0.27	0.206651	0.297101	0.345098	0.267094	0.409634	1	0.524823
114	0.75	0.761905	0.5625	0.818182	0.648649	0.858197	0.370833	0.525714
115	0.447368	0.141553	0.134146	0.0944056	0.110204	0.347309	0.175556	0.485207
117	0.1875	0.0869565	0.115385	0.0909091	0.130435	1	0.176471	0.112299
118	0.0217391	0.00668896	0.00862069	0.00668896	0.00425532	0.0673203	1	0.520129
121	0.6	0.15625	0.190476	0.333333	0.266667	1	0.277143	0.45082
122	0.197802	0.0891365	0.116197	1	0.164557	0.299196	1	0.0714286
123	0.557143	0.538462	0.313665	0.365854	0.315	0.683396	1	0.504902
124	0.6	0.345588	0.283439	0.8	0.327586	0.795499	1	0.111111
128	0.0714286	0	0	0	0	0.7	0.177143	0.430025
129	0.304985	0	0.189723	0.172043	0.182573	0.464468	0.333333	0.366972
130	0.826087	0.652174	0.783333	0.25	0.817391	0.887703	0	0.333333
132	0.333333	0.238095	0.285714	0.555556	0.368421	0.845	0.818182	0.389535
134	0.365079	0.217848	0.104265	0.14526	0.15748	0.363018	0.372263	0.496552
135	0.804878	0.58209	0.696429	1	0.837838	0.965501	0.047619	0.117647
138	0.0723684	0.0232558	0.0194175	0.0413793	0.030303	0.165964	0.135678	0.179775
139	0.149533	0.0646154	0.140845	0.0591398	0.117021	0.182567	0.461538	0.666667
140	0.536585	0.273305	0.28752	0.804878	0.412844	0.506801	0.254438	0.363445
141	0.25	0.0909091	0.1	0	0.0454545	0.885714	1	0.428571
143	0.0952381	0	0.047619	0	0.0285714	0.405952	0.462687	0.403465
144	0.181818	0.1	0	0	0	0.933333	0.444444	0.353846
145	0.625	0.428571	0.290698	0.333333	0.322222	0.77881	0.329412	0.470779
146	0.733333	0.542857	0.428571	0.461538	0.363636	0.91284	1	0.47619
147	0.3	0.2	0.136364	0.1	0.0625	0.766667	0.5	0.402715
148	0.2	0	0.0625	0.111111	0.0869565	0.8	0.285714	0.1
150	0.684211	0.535714	0.380952	0.571429	0.5	0.912778	0.705882	0.590476
152	0.292035	0.15677	0.202703	0.666667	0.184971	0.412253	0.28125	0.286585
153	0.457516	0.310345	0.323671	0.252907	0.304511	0.623355	0.486111	0.436992
154	0.654971	0.604278	0.580071	0.765625	0.647343	0.802742	0.2	0.375
155	0.518519	0.371429	0.25625	0.325581	0.346939	0.685289	0.422078	0.598131
157	0.255474	0.153846	0.153061	0.281553	0.19281	0.43277	1	0.237968
158	0.337255	0.321839	0.281437	0.195122	0.286982	0.417434	1	0.529545
159	0.400545	0.354331	0.294372	0.281583	0.284974	0.632653	0.1	0.223301
160	0.524476	0.0638298	0.174419	0.210526	0.177986	0.559812	0.648649	0.642487
161	0.328512	0.328979	0.324742	0.873684	0.4	0.565106	0.176471	0.6
162	0.358696	0.135593	0.163445	0.466102	0.188119	0.416331	0.238095	0.357143
164	0.278761	0.233645	0.265655	0.972222	0.309824	0.529237	0.154321	0.430168
165	0.324138	0.148374	0.166667	0.149362	0.17608	0.507278	0.5	0.420074
166	0.425087	0.168142	0.18818	0.199052	0.204147	0.476178	1	0.335196
173	0.526316	0.367201	0.298828	0.284834	0.278261	0.616474	0.125	0.444444
176	0.357798	0.306452	0.156489	0.180328	0.155779	0.448324	0.529954	0.560484
177	0.589744	0.306818	0.315789	0.414286	0.528302	0.812846	0.333333	0.666667
178	0.373418	0.284768	0.287671	0.487179	0.301075	0.53379	0.777778	0.781991
179	0.232	0.078125	0.111801	0.107143	0.0996564	0.289349	0.150685	0.4
180	0.809524	0.478261	0.764706	0.571429	0.65	0.914067	1	0.496868
181	0.11811	0.128571	0.153846	1	0.171429	0.222371	0.25	0.714286
183	0.666667	0	0.190476	1	0.235294	1	0.732601	0.728365
185	0.142857	0	0	0	0	0.666667	0.211712	0.292969
186	0.428571	0.166667	0.117647	0.12	0.263158	0.67619	0.403302	0.462656
190	0.285714	0.0588235	0	0.166667	0.166667	0.566667	0.244518	0.380117
194	0.412587	0.156164	0.140625	0.777778	0.346535	0.594084	0.293769	0.552239
195	0.701389	0.640964	0.690852	0.84	0.696078	0.835328	0.625	0.575
196	0.435583	0.233728	0.311628	0.224432	0.331683	0.663019	0.162162	0.276596
197	0.566667	0	0.25	0.8	0.40625	0.860395	0.272727	0.164062
199	0.300813	0.145658	0.13172	0.666667	0.144487	0.324889	0.133333	0.311258
200	0.266667	0.1875	0.166667	0.185185	0.15625	0.9	0.423077	0.592105
206	0.352113	0.274549	0.211268	0.195455	0.212366	0.452465	0.261905	0.392857
207	0.46729	0.204724	0.273171	0.791667	0.382812	0.42178	0.166667	0.238095
208	0.22905	0.170854	0.0777778	0.133333	0.0650155	0.37876	0.25	0.178218
209	0.163043	0.125628	0.0879121	0.107143	0.0888889	0.337658	0.361111	0.342105
211	0.407692	0.219008	0.106383	0.109489	0.0666667	0.407589	1	0.420382
213	0.608696	0.285714	0.326087	0.619048	0.557692	0.841889	0.64939	0.766917
214	0.537879	0.288425	0.255556	0.615385	0.309249	0.613551	0.405405	0.4
215	0.553055	0.247573	0.215529	0.229107	0.209901	0.559197	0.333333	0.142857
216	0.530364	0.335057	0.368421	0.54067	0.324961	0.566855	0.157895	0.352941
217	0.336449	0.184466	0.217687	0.36	0.204134	0.345266	0.03125	0.25
218	0.857143	0.523329	0.642735	0.956522	0.801948	0.853672	1	1
219	0.444444	0.294118	0.3	1	0.363636	1	0.294118	0.176471
221	0.557377	0.527778	0.331502	0.666667	0.451299	0.60038	0.621622	0.8125
222	0.328125	0	0.16185	0.357143	0.165468	0.412843	0.153846	0.252033
223	0.862559	0.836066	0.770026	0.903382	0.78098	0.908758	0.5	0.369295
226	0.833333	0	0.571429	0.212121	0.571429	1	1	0.571429
227	0.633588	0.415205	0.577586	0.865385	0.693182	0.683574	1	0.295652
229	0.428571	0.333333	0.117647	0	0.307692	0.846667	0.275281	0.495726
231	0.333333	0.246753	0.2	0.264706	0.217984	0.46375	0.25	0.332512
232	0.463415	0.256532	0.260309	0.552632	0.281314	0.528869	0.533333	0.245989
235	0.275556	0.129921	0.112339	0.0965645	0.111773	0.354534	0.263265	0.338983
237	0.444444	0.190476	0.210526	0.222222	0.235294	0.966667	0.333333	0.378505
238	0.545455	0.666667	0.235294	0	0.571429	1	0.541667	0.395023
240	0.732143	0.383138	0.451464	0.558559	0.476103	0.746301	0.369863	0.270517
241	0.207692	0.128571	0.117333	0.0868114	0.101235	0.292947	0.294118	0.489297
242	0.660428	0.374449	0.304348	0.277533	0.388704	0.738663	0.44898	0.467456
243	0.277154	0.364964	0.14604	0.113636	0.195181	0.332869	0.153846	0.307692
244	0.594697	0.428571	0.419643	0.380841	0.404692	0.691539	1	0.463087
246	0.333333	0.114286	0.05	0.222222	0.0666667	0.766667	0.654709	0.627119
247	0.531414	0.314079	0.255692	0.253296	0.330073	0.517627	0.321839	0.404762
248	0.285714	0.103448	0.124	0.118143	0.140909	0.398463	0.207547	0.364286
250	0.832461	0.41517	0.348515	0.638655	0.398964	0.707569	0.666667	0.578947
251	0.4	0.129032	0.0714286	0.0909091	0.1	0.639048	0.142857	0.166667
252	0.645161	0.504065	0.347328	0.333333	0.331579	0.581451	0.5	0.375
253	0.625	0.529412	0.322581	0.75	0.5625	0.901429	0.75	0.526316
254	0.495283	0.494505	0.308448	0.380531	0.337766	0.661105	1	0.636364
256	0.423729	0.316456	0.208333	0.472222	0.365079	0.624483	0.166667	0.166667
259	0.441048	0.350114	0.266854	0.223796	0.271739	0.513394	0.0454545	0
260	0.285714	0.239583	0.215686	0.777778	0.267442	0.384031	0.2	0.133333
261	0.449827	0.257459	0.282474	0.857143	0.297362	0.489548	0.681818	0.454988
262	0.727273	0.571429	0.533333	0.5	0.727273	0.951429	0.0735294	0.100457
263	0.217391	0.0816327	0.0932476	0.0892449	0.112069	0.345972	0.117647	0.130952
264	1	0.0833333	0.0416667	0	0.333333	1	0.96	0.72549
265	0.459318	0.263514	0.274478	0.267717	0.252841	0.554091	0.164557	0.298578
266	0.605263	0.280156	0.523077	0.19604	0.357143	0.584643	0.3125	0.25
267	0.1	0.037037	0.111111	0	0.1	0.75	0.755814	0.821429
268	0.374408	0.137853	0.115315	0.128554	0.122402	0.403695	0.182777	0.362934
269	0.454545	0	0.238965	0.177966	0.378151	0.567527	0.125	0
270	0.166667	0	0.0714286	0	0.0625	1	0.571429	0.412587
271	0.274238	0.137736	0.217672	0.740741	0.223382	0.545093	0.294118	0.447712
272	0.125	0	0.111111	0	0.25	1	0.104418	0.27957
274	0.404762	0.277778	0.247191	0.636364	0.246479	0.534549	1	0.285714
275	0.519737	0.449173	0.401007	0.569378	0.416667	0.606006	0.00826446	0.0105263
276	0.157895	0.0322581	0.0266904	0.0322581	0.0269231	0.199813	0.166667	0.157895
278	0.543103	0.291785	0.201327	0.256757	0.227273	0.470912	0.117647	0.19
279	0.594595	0.730769	0.359504	0.422535	0.387435	0.717377	0.521739	0.676471
281	0.608247	0.5	0.382514	0.727273	0.476923	0.676843	0.215259	0.321212
283	0.2	0.0645161	0.0333333	0.0588235	0.047619	0.458225	0.396437	0.55303
284	0.777778	0.833333	0.516129	0.439394	0.566667	0.979798	0.26087	0.444444
285	0.218045	0.118557	0.120419	0.130137	0.125926	0.354098	0.341463	0.463415
286	0.59322	0.298214	0.31127	0.289593	0.369478	0.60191	1	0.0769231
287	0.18705	0.125	0.0803059	0.103659	0.0906433	0.196167	1	0.227273
288	0.510638	0.404531	0.302663	0.725	0.313636	0.479281	0.179842	0.289855
289	0.2	0.25	0	0.0434783	0.0869565	0.933333	0.661972	0.786667
290	0.568627	0.628429	0.556989	0.544936	0.63764	0.787028	0.5	0.375
291	0.551471	0.793651	0.344578	1	0.558824	0.639998	0.378788	0.496644
292	0.0242424	0	0.00900901	0.03125	0.0138122	0.0520359	0.189189	0.271777
294	0.389535	0.372973	0.251101	0	0.273973	0.516052	0.6	0.266667
295	0.285714	0.163859	0.2	0.163511	0.165605	0.391556	0.300847	0.699187
296	0.3	0.0957854	0.11	0.110482	0.0962343	0.277112	1	0.176471
297	0.25	0.0967742	0.162791	0.160714	0.162791	0.53958	0.619048	0.666667
298	0.529412	0.19403	0.204082	0.166667	0.208333	0.819827	1	0.636364
303	0.25	0.171617	0.18593	0.170732	0.198113	0.426871	1	0.853659
304	0.568182	0.511111	0.512195	0	0.432432	0.853432	0.34188	0.488525
305	0.288462	0.135638	0.143312	0.142857	0.253086	0.359925	0.279126	0.425974
306	0.801471	0.75974	0.629412	0.6621	0.737589	0.91034	0.698	0.738208
308	0.464706	0.162667	0.181053	0.303448	0.270992	0.507107	0.458333	0.305195
309	0.25	0.0322581	0.0384615	0	0.0555556	1	0.4	0.264706
310	0.190476	0	0.0735294	0.075	0.0776699	0.268795	0.75	0.714286
311	0.0573248	0.0185185	0.0434783	0.0188172	0.0299401	0.103473	1	1
314	0.931818	0.923077	0.8	0.961538	0.831933	0.980429	0.266667	0.444444
316	0.545455	0.276316	0.392157	1	0.545455	0.808926	0.846154	0.255639
317	0.589744	0.522727	0.592902	0.923077	0.666667	0.672231	0.378378	0.571429
318	0.512821	0	0.375303	0.904762	0.501901	0.627474	0.786885	0.837209
319	0.713355	0.661922	0.597506	0.712418	0.614711	0.745119	0.357831	0.535469
321	0.882353	0	0.68125	0.480349	0.772059	0.932088	1	0.4
322	0.182927	0.158038	0.132486	0.129902	0.126801	0.311157	0.423841	0.573427
323	0.730337	0	0.523923	0.663866	0.537162	0.740212	0.6	0.533333
325	0.0656934	0.0430108	0.0509978	0	0.0654762	0.135239	0.291878	0.414449
326	1	0.5	0.666667	0.923077	0.833333	1	1	0.706278
327	0.1	0.05	0.047619	0.0384615	0.0555556	0.466667	0.371257	0.428922
328	0.571429	0.372903	0.384962	0.708075	0.401538	0.680676	0.307692	0.666667
329	0.42381	0.330189	0.268868	0.266784	0.307065	0.634306	0.342857	0.520202
330	0.294118	0.142857	0.1	0.0925926	0.130435	0.842857	0.680921	0.770677
332	0.5	0.373057	0.212025	0.330357	0.27248	0.767273	0.5	0.314448
333	0.4	0.333333	0.125	1	0.272727	1	0.238806	0.206107
334	0.476636	0.188291	0.119048	0.401961	0.124272	0.533678	0.0909091	0.2
335	0.44507	0.365169	0.261364	0.425532	0.27991	0.572413	0.631579	0.533981
336	0.438356	0.19305	0.216463	0.575758	0.246528	0.371922	1	0.527778
337	0.619048	0.333333	0.345178	0.658537	0.42069	0.603581	1	1
341	1	0	0.460317	0.535714	0.465116	0.734359	0.176471	0.416667
343	0.517588	0.405109	0.308571	0.255162	0.309859	0.558136	0.833333	0.829676
344	0.723077	0.76087	0.607717	0.746988	0.621795	0.780618	0.304348	0.5
345	0.363636	0	0.175439	0.25	0.322581	0.573427	0.681818	0.735294
347	0.52	0.382353	0.295455	0.833333	0.458333	0.95	0.928571	0.740741
349	0.565217	0.441176	0.434783	0.6	0.371429	0.819992	0.225	0.224096
350	0.256545	0.214286	0.186869	0.125	0.157434	0.436148	0.884615	0.769231
351	0.571429	0	0.222222	0.137931	0.157895	1	0.353783	0.51773
352	0.385965	0.111643	0.136476	0.85	0.141176	0.300067	0.589744	0.561702
354	0.464286	0	0.352342	0.31962	0.355691	0.617062	0.235294	0.17
355	0.612583	0.566038	0.40981	0.449219	0.420428	0.628194	0.482759	0.596591
356	0.6875	0.1	0.4	0.25	0.181818	1	1	0.954248
357	0.517241	0.218462	0.177003	0.269841	0.184496	0.542867	0.5	0.161538
359	0.343137	0.213823	0.173448	0.179372	0.175476	0.468137	1	0.847826
360	0.411765	1	0.390244	0.18	0.318182	0.592138	1	0.446328
361	0.223744	0.159341	0.154321	0.210084	0.157068	0.285898	0.333333	0.384615
364	0.702041	0.598465	0.686099	0.633197	0.689655	0.845278	0.566667	0.615385
365	0.325758	0.178423	0.177677	0.172241	0.188184	0.353422	0.928571	1
366	0.611465	0.361746	0.336842	0.48	0.356688	0.637364	0.333333	0.123711
367	0.26087	0.4	0.2	0.142857	0.241379	0.711752	0.375	0.157895
368	0.301887	0.20283	0.121212	0.126531	0.123077	0.430723	0.327586	0.4
369	0.243094	0.0654206	0.0889831	0.14094	0.102941	0.34168	0.0581395	0.138686
370	0.111111	0.0333333	0	0	0	0.3	0.666667	0.407692
372	0.426901	0.343137	0.315927	0.352941	0.387097	0.526241	0.42963	0.541353
373	0.585987	0.5	0.435897	0.496124	0.546256	0.749654	0.5	0.12
375	0.824034	0.76378	0.758007	0.827068	0.837004	0.888948	1	0.2
376	0.1	0	0	0	0	1	0.666667	0.20979
380	0.381546	0.207602	0.218069	0.263636	0.231598	0.546655	0.3125	0.310127
382	0.333333	0.1875	0.2	0.166667	0.173913	0.76	1	0.5
383	0.676471	0.523077	0.607843	0.896552	0.603774	0.969286	0.0588235	0.166667
384	1	0.333333	0	0.345455	0.521739	0.88	0.621622	0.897436
385	0.675105	0	0.622517	0.610224	0.664474	0.834958	0.333333	0.5
387	0.833333	0.416667	0.34375	0	0.48	1	1	0.5
