# Supplementary material for: Meta-learning-based Inductive logistic matrix completion for prediction of kinase inhibitors
Source: J Cheminform. 2024 Apr 16;16:44. doi: 10.1186/s13321-024-00838-9 (PMC11301988; doi:10.1186/s13321-024-00838-9)
Supplement: Supplementary file 5 — Additional file 5: Table S.5. The detailed compare results of various methods on each tail task of LTKinaseDB in terms of RECALL. [file 13321_2024_838_MOESM5_ESM.xlsx]

## Sheet: Sheet1
Table S.5 The detailed compare results of various methods on each tail task of LTKinaseDB in terms of RECALL.
kinase ID	ILMC	MTDNN	KNN	SVM	RF	META-ILMC	MolTrans	META-MGNN
0	0.857143	0.428571	0.571429	1	0.428571	1	1	0.933333
2	1	0.333333	0.333333	0.166667	0.333333	1	0.412322	0.620853
3	1	1	0.974359	0.435897	0.897436	0.989744	1	0.842105
4	1	0.5	0.5	0	0.5	1	1	0.947368
5	1	0.5	0.666667	0.166667	1	1	0.333333	0.5
7	0.87156	0.697248	0.816514	0.183486	0.798165	0.849541	0.72973	0.935135
9	0.679389	0.610687	0.885496	0.0534351	0.725191	0.862595	1	1
10	0.916667	0.25	0.75	0.833333	0.833333	0.933333	0.75	0.936441
11	0.714286	0.571429	0.428571	0	0.428571	1	0.682353	0.788235
12	0.849498	0.227425	0.377926	0.795987	0.428094	0.772575	0.734177	0.829114
13	0.770833	0.15625	0.46875	1	0.5	0.752083	1	1
14	0.777778	0.481481	0.0740741	0.851852	0.259259	0.866667	1	0.738636
15	0.552846	0.943089	0.154472	0.0813008	0.284553	0.757724	0.911765	0.735294
16	0.625	0.325	0.45	0.3	0.65	0.905	0.583333	0.75
17	0.9375	0	0.5	0.0625	0.3125	0.9375	0.8125	0.703125
18	0.958333	0	0.958333	0.958333	0.875	1	0.354331	0.84252
20	0.754342	0.218362	0.588089	0.0521092	0.600496	0.845658	1	0.84858
21	1	0.75	0.375	0	0.625	0.95	1	0.590909
22	0.789916	0.554622	0.470588	0.310924	0.579832	0.791597	1	0.83871
24	0.975	0.85	0.775	0.05	0.8	0.915	0.666667	0.914286
25	0.621622	0.594595	0.189189	0.513514	0.432432	0.843243	0.853107	0.774011
26	0.789744	0.758974	0.435897	0.984615	0.789744	0.935385	1	0.928571
27	0.493421	0.671053	0.894737	0.467105	0.703947	0.842105	0.375375	0.813814
29	0.795455	0.886364	0.431818	0.318182	0.590909	0.836364	1	0.79703
31	0.784431	0.790419	0.802395	0.982036	0.634731	0.810778	1	0.797468
36	0.786127	0.156069	0.416185	0.947977	0.526012	0.797688	0.8	0.8
38	0.978261	0.521739	0.695652	0.847826	0.586957	0.943478	0.527473	0.846154
39	0.638889	0.618056	0.326389	0.944444	0.611111	0.890278	0.444444	0.833333
42	0.980769	0.288462	0.807692	0.442308	0.576923	0.892308	1	0.928571
43	0.818182	0.212121	0.848485	0.181818	0.424242	0.933333	1	0.916667
45	1	1	0.6	0.3	0.6	1	1	0.735043
48	0.661433	0.344455	0.60157	0.946026	0.701668	0.771737	0.939227	0.823204
52	0.857143	0.857143	0.857143	1	0.857143	1	0.903226	0.483871
54	0.8	0.025	0.825	0.725	0.45	0.9	0.658333	0.933333
55	0.826087	0	0.913043	0.130435	0.26087	0.930435	0.994152	0.584795
56	0.744118	0.255882	0.738235	0.141176	0.629412	0.920588	0.971154	0.8125
58	1	1	1	0	1	1	1	0.862595
59	0.881356	0.881356	0.864407	0.576271	0.762712	0.874576	1	0.666667
60	0.759259	0.654321	0.697531	0.364198	0.62963	0.849383	1	0.736842
61	0.528662	0.044586	0.678344	0.506369	0.589172	0.771975	1	1
62	0.780645	1	0.716129	0.232258	0.645161	0.769032	0.466667	0.872727
63	1	0	0.142857	1	0.428571	1	0.913793	0.637931
64	0.823529	0.0904977	0.570136	1	0.701357	0.78009	0.5	1
65	0.890777	0.026699	0.839806	0.298544	0.759709	0.908252	1	0.8
67	0.631884	0.602899	0.388406	0.350725	0.478261	0.786667	1	0.958333
68	0.766355	0.598131	0.551402	0.0841121	0.579439	0.921495	1	0.565972
69	0.846667	0.264444	0.624444	0.133333	0.566667	0.893778	0.805556	0.787037
70	0.714286	0.857143	0.928571	0.142857	0.785714	0.985714	1	1
71	0.631579	1	0.620499	0.299169	0.720222	0.766759	1	0.597381
72	0.972973	0.990991	0.981982	1	0.972973	0.983784	0.409091	0.5
74	0.933333	0.666667	0.6	0.4	0.533333	1	0.879464	0.607143
79	0.84375	0.789062	0.765625	0.460938	0.773438	0.910937	0.666667	0.714286
80	0.875	0	0.625	0.875	0.75	1	1	0.696774
84	1	0	0.5	0.166667	0.5	1	0.25	0.833333
85	1	1	0.666667	0.666667	0.5	1	0.875	0.9375
86	0.909091	0.363636	0.727273	0.0909091	0.272727	0.945455	1	1
88	0.709924	0.709924	0.534351	0.259542	0.435115	0.737405	1	0.832
91	0.640741	0.698148	0.357407	0.164815	0.555556	0.827778	0.517007	0.693878
92	0.889447	0.834171	0.688442	0.638191	0.678392	0.924623	1	0.863636
93	0.768473	0.788177	0.497537	0.384236	0.53202	0.875862	1	0.964286
94	0.846154	0	0.769231	0.615385	0.641026	0.964103	0.985507	0.73913
95	0.918919	1	0.918919	0	0.756757	0.962162	0.538462	1
96	0.933333	0	0.6	0.466667	0.533333	0.946667	1	0.777778
97	1	1	0.6	0.2	0.4	1	1	0.933333
98	0.766667	0	0.642857	0.47619	0.685714	0.81619	0.598131	0.411215
99	0.6	0.2	0.2	0.8	0.4	1	1	0.669492
100	0.893204	0.291262	0.543689	0.883495	0.679612	0.829126	0.857143	0.857143
101	0.92233	0.961165	0.941748	1	0.902913	0.953398	0.72549	0.867647
102	1	0	0.5	0.25	0.5	1	1	0.893271
103	0.603774	0.578616	0.358491	0.786164	0.710692	0.866667	1	0.5
104	0.653226	0.427419	0.41129	0.145161	0.532258	0.95	1	0.71
105	0.857143	0.142857	0.571429	0.714286	0.714286	1	0.16	0.9
107	0	1	1	0	0	1	0.945545	0.727723
109	0.863636	0.181818	0.545455	0.954545	0.681818	0.954545	1	0.836735
110	1	0.888889	0.444444	0.444444	0.777778	1	0.7	0.6
111	0.829365	0.43254	0.690476	0.896825	0.630952	0.810317	0	0.6
112	0.706897	1	0.471264	0.505747	0.718391	0.848276	0.575	0.95
114	0.893939	0.484848	0.818182	0.136364	0.727273	0.981818	1	0.869565
115	0.906977	0.72093	0.511628	0.627907	0.627907	0.906977	1	0.810606
117	1	0.666667	1	1	1	1	0.208333	0.958333
118	1	1	1	1	0.5	1	0.359649	0.739035
121	0.8	1	0.8	0.2	0.8	1	1	0.865385
122	0.785714	0.571429	0.589286	0.214286	0.696429	0.9	1	1
123	0.764706	0.0457516	0.660131	0.0980392	0.411765	0.879739	0.982759	0.931034
124	0.836879	0.666667	0.631206	0.0851064	0.539007	0.944681	1	1
128	1	0	0	0	0	1	1	0.941799
129	0.763975	0	0.298137	0.0993789	0.546584	0.873292	0.237705	0.770492
130	0.927083	0.46875	0.979167	0.0104167	0.979167	0.979167	0	1
132	0.555556	0.555556	0.444444	0.555556	0.777778	0.933333	0.86	0.84
134	0.811321	0.783019	0.207547	0.896226	0.566038	0.918868	0.635688	0.710037
135	0.974359	1	1	0.410256	0.794872	0.974359	1	1
138	0.866667	0.733333	0.266667	0.4	0.666667	1	1	0.846154
139	0.846154	0.807692	0.384615	0.846154	0.423077	0.9	1	0.923077
140	0.418953	0.965087	0.453865	0.164589	0.561097	0.783042	0.730104	0.698962
141	1	1	0.666667	0	0.333333	1	0.607143	0.785714
143	1	0	0.5	0	0.5	1	0.534884	0.855814
144	1	0.5	0	0	0	1	0.8	0.92
145	0.876923	0.138462	0.384615	0.553846	0.446154	0.932308	0.931429	0.874286
146	0.842105	1	0.315789	0.631579	0.210526	0.978947	0.7	1
147	1	0.666667	1	1	0.333333	1	0.467153	0.759124
148	1	0	0.5	0.5	1	1	1	0.5
150	0.882353	0.882353	0.470588	0.235294	0.764706	0.882353	0.845188	0.790795
152	0.722892	0.795181	0.180723	0.0240964	0.385542	0.848193	0.322034	0.864407
153	0.831858	0.318584	0.59292	0.769912	0.716814	0.879646	1	0.839858
154	0.773399	0.55665	0.802956	0.241379	0.660099	0.8867	1	0.75
155	0.738739	0.585586	0.369369	0.504505	0.306306	0.854054	1	0.731343
157	0.631579	0.921053	0.789474	0.381579	0.776316	0.955263	0.333333	0.828829
158	0.911504	0.247788	0.831858	0.99115	0.858407	0.953982	0.42236	0.822981
159	0.645038	0.171756	0.519084	0.706107	0.629771	0.960305	1	0.842105
160	0.81982	0.027027	0.810811	0.396396	0.684685	0.918919	0.958217	0.910864
161	0.533333	0.879365	0.4	0.263492	0.787302	0.893333	0.5	0.833333
162	0.90566	0.981132	0.877358	0.518868	0.896226	0.90566	0.833333	1
164	0.385	1	0.7	0.175	0.615	0.826	0.90566	0.877358
165	0.853659	0.890244	0.682927	1	0.646341	0.934146	0.23494	0.813253
166	0.881988	0.47205	0.751553	0.26087	0.795031	0.900621	0.361905	0.714286
173	0.8	0.840816	0.62449	0.942857	0.653061	0.797551	0.6	1
176	0.857143	0.387755	0.836735	0.44898	0.632653	0.946939	0.925134	0.764706
177	0.9375	0.84375	0.9375	0.90625	0.875	0.99375	1	1
178	0.693431	0.627737	0.613139	0.138686	0.408759	0.773723	1	0.953168
179	0.866667	0.25	0.9	0.15	0.483333	0.903333	0.952381	0.738095
180	0.913043	0.717391	0.98913	0.0869565	0.98913	0.982609	0.538462	0.877622
181	0.724138	0.62069	0.206897	0.0344828	0.206897	0.97931	1	0.833333
183	1	0	1	0.75	1	1	0.816667	0.761905
185	1	0	0	0	0	1	0.991228	0.692982
186	1	0.166667	0.333333	1	0.833333	1	0.875	0.648256
190	1	0.5	0	1	1	1	1	0.732919
194	0.921569	0.558824	0.352941	0.480392	0.686275	0.927451	1	0.810976
195	0.778195	1	0.823308	0.236842	0.800752	0.76391	1	0.522727
196	0.962025	1	0.848101	1	0.848101	0.951899	0.531646	0.848101
197	0.947368	0	0.684211	0.210526	0.684211	0.936842	1	0.6
199	0.716049	0.641975	0.604938	0.0740741	0.469136	0.928395	0.698413	0.857143
200	0.833333	1	0.833333	0.833333	0.833333	1	0.820225	0.88764
206	0.797235	0.631336	0.207373	0.792627	0.364055	0.870046	0.40553	0.663594
207	0.808989	0.876404	0.629213	0.213483	0.550562	0.957303	1	0.833333
208	0.84127	0.539683	0.444444	0.190476	0.333333	0.895238	0.333333	0.802469
209	0.771429	0.714286	0.228571	0.428571	0.342857	0.914286	1	0.684211
211	0.860759	0.670886	0.316456	0.189873	0.177215	0.929114	1	0.848101
213	0.704545	0.0909091	0.340909	0.295455	0.659091	0.959091	1	0.766917
214	0.780488	0.926829	0.420732	0.0487805	0.652439	0.896341	0.578431	0.745098
215	0.704969	0.63354	0.5	0.987578	0.329193	0.956522	1	1
216	0.84593	0.94186	0.386628	0.328488	0.601744	0.847674	1	1
217	0.736842	1	0.842105	0.315789	0.692982	0.854386	1	1
218	0.738095	0.988095	0.895238	0.052381	0.588095	0.951905	0.5	0.75
219	0.833333	0.833333	0.5	0.333333	0.666667	1	0.448276	0.689655
221	0.730769	0.0664336	0.632867	0.174825	0.486014	0.816084	1	0.717391
222	0.738095	0	0.666667	0.238095	0.547619	0.957143	0.533333	0.616667
223	0.730028	0.561983	0.820937	0.515152	0.746556	0.824242	0.810219	0.70073
226	1	0	0.571429	1	0.571429	1	0.625	0.875
227	0.877005	0.379679	0.358289	0.240642	0.326203	0.855615	0.306122	0.857143
229	1	1	0.8	0	0.8	1	1	0.832653
231	0.72381	0.542857	0.580952	0.428571	0.761905	0.794286	0.993789	0.906832
232	0.891566	0.650602	0.608434	0.126506	0.825301	0.844578	0.97561	0.707317
235	0.830189	0.933962	0.575472	0.981132	0.707547	0.932075	1	0.46
237	0.833333	0.666667	0.666667	0.666667	0.666667	1	0.603774	0.801887
238	1	0.333333	0.666667	0	0.666667	1	1	0.88254
240	0.880223	1	0.816156	0.345404	0.721448	0.899721	0.684685	0.945946
241	0.736842	0.631579	0.77193	0.912281	0.719298	0.950877	0.858779	0.732824
242	0.916149	0.791925	0.521739	0.978261	0.726708	0.935404	1	0.823009
243	0.774775	0.45045	0.531532	0.990991	0.72973	0.868468	0.921053	0.789474
244	0.80597	0.0298507	0.467662	0.810945	0.686567	0.847761	0.396396	0.675676
246	1	1	0.25	0.5	0.25	1	0.985222	0.704433
247	0.857651	0.619217	0.519573	0.957295	0.480427	0.91032	0.902655	0.938053
248	0.677966	0.20339	0.525424	0.949153	0.525424	0.976271	0.987952	0.686747
250	0.824268	0.870293	0.736402	0.317992	0.644351	0.938075	0.411765	0.705882
251	0.75	1	0.25	1	0.5	1	1	1
252	0.635036	0.452555	0.664234	0.708029	0.459854	0.859854	1	1
253	1	0.9	1	0.6	0.9	1	1	0.578947
254	0.805714	0.514286	0.897143	0.491429	0.725714	0.953143	0.6	0.8
256	1	1	1	0.68	0.92	1	1	1
259	0.744186	0.711628	0.44186	0.367442	0.465116	0.900465	1	0
260	0.535714	0.821429	0.785714	0.5	0.821429	0.978571	1	0.666667
261	0.757785	0.806228	0.474048	0.0207612	0.429066	0.835986	0.426434	0.603491
262	0.846154	0.615385	0.615385	0.153846	0.615385	1	1	0.884615
263	0.871795	0.205128	0.74359	1	0.666667	0.917949	0.866667	1
264	0.5	0.5	0.5	0	0.5	1	0.871795	1
265	0.747212	0.869888	0.635688	0.884758	0.66171	0.935316	1	0.867925
266	0.83	0.72	0.34	0.99	0.5	0.944	0.888889	0.888889
267	1	1	1	0	1	1	0.875	0.958333
268	0.827869	1	0.52459	0.852459	0.434426	0.859016	0.801242	0.819876
269	0.830688	0	0.830688	1	0.714286	0.922751	1	0
270	1	0	1	0	1	1	0.539007	0.858156
271	0.956897	0.62931	0.87069	0.172414	0.922414	0.927586	0.980392	0.915033
272	1	0	1	0	1	1	1	0.857143
274	0.775641	0.897436	0.282051	0.0448718	0.224359	0.720513	0.6	0.8
275	0.83114	0.416667	0.524123	0.260965	0.328947	0.84693	1	1
276	0.875	0.666667	0.625	0.375	0.291667	0.975	0.666667	1
278	0.765152	0.780303	0.689394	0.143939	0.492424	0.862121	1	0.906977
279	0.678261	0.165217	0.756522	0.26087	0.643478	0.815652	0.939394	0.909091
281	0.8625	0.7375	0.875	0.4	0.775	0.915	1	0.718391
283	1	0.4	0.4	0.2	0.4	1	1	0.900794
284	0.833333	0.666667	0.533333	0.966667	0.566667	0.94	1	1
285	0.795918	0.938776	0.469388	0.77551	0.693878	0.963265	0.681818	0.909091
286	0.69802	0.826733	0.861386	0.316832	0.455446	0.839604	1	1
287	0.78	0.3	0.84	0.34	0.62	0.888	0.714286	0.714286
288	0.64	0.625	0.625	0.145	0.345	0.799	0.919355	0.798387
289	1	1	0	1	1	1	0.874214	0.861635
290	0.788863	0.584687	0.600928	0.886311	0.526682	0.80232	0.75	1
291	0.612745	0.245098	0.70098	0.122549	0.465686	0.937255	1	0.737864
292	0.714286	0	0.571429	0.428571	0.714286	1	0.747573	0.786408
294	0.762712	0.584746	0.483051	0	0.338983	0.813559	0.8	0.8
295	0.654206	1	0.439252	0.88785	0.485981	0.921495	0.690476	0.647619
296	0.8	0.555556	0.488889	0.866667	0.511111	0.96	0.6	0.6
297	0.555556	0.333333	0.777778	1	0.777778	1	1	0.666667
298	0.923077	1	0.769231	0.461538	0.769231	1	0.378378	0.756757
303	0.623188	0.753623	0.536232	0.101449	0.608696	0.817391	0.794872	0.923077
304	0.892857	0.821429	0.75	0	0.571429	0.964286	1	0.738916
305	0.909091	0.579545	0.511364	0.0113636	0.465909	0.895455	1	0.839196
306	0.904762	0.795918	0.727891	0.986395	0.707483	0.912925	1	0.62963
308	0.768	0.976	0.688	0.352	0.568	0.864	0.862595	0.78626
309	1	1	1	0	1	1	0.363636	0.818182
310	0.875	0	0.625	0.1875	0.5	0.875	1	1
311	0.833333	0.333333	0.333333	0.583333	0.416667	1	0.666667	0.833333
314	0.729032	0.232258	0.206452	0.16129	0.63871	0.947097	1	1
316	0.857143	1	0.952381	0.142857	0.857143	0.971429	1	0.796875
317	0.738839	0.667411	0.633929	0.0267857	0.5	0.808482	1	0.8
318	0.7	0	0.704545	0.172727	0.6	0.888182	1	0.972973
319	0.654664	0.304419	0.86252	0.178396	0.574468	0.711293	1	0.736842
321	0.954545	0	0.990909	1	0.954545	0.996364	0.928571	0.642857
322	0.657407	0.537037	0.675926	0.490741	0.407407	0.805556	1	0.911111
323	0.645833	0	0.760417	0.274306	0.552083	0.811806	0.495327	0.626168
325	0.75	0.333333	0.958333	0	0.458333	0.958333	1	0.652174
326	1	0.0666667	0.133333	0.8	0.333333	1	0.514563	0.788835
327	1	0.5	0.5	0.5	0.5	1	1	0.918552
328	0.786207	0.996552	0.882759	0.393103	0.9	0.904828	0.857143	0.857143
329	0.781818	0.212121	0.690909	0.915152	0.684848	0.806061	0.83871	0.780645
330	1	0.6	0.4	1	0.6	1	1	0.780255
332	0.654971	0.421053	0.783626	0.216374	0.584795	0.975439	0.487654	0.759259
333	0.666667	0.666667	1	0.333333	1	1	0.830508	0.932203
334	0.900763	0.908397	0.458015	0.312977	0.48855	0.963359	1	1
335	0.850962	0.625	0.221154	0.192308	0.596154	0.886538	1	0.517647
336	0.48538	0.292398	0.415205	0.111111	0.415205	0.796491	0.869565	0.826087
337	0.85	0.2	0.566667	0.45	0.508333	0.906667	1	0.5
341	0.709677	0	0.935484	0.967742	0.645161	0.954839	1	0.714286
343	0.756906	0.61326	0.298343	0.955801	0.607735	0.816575	0.829244	0.829244
344	0.679487	0.149573	0.807692	0.264957	0.82906	0.812821	1	0.9
345	0.75	0	0.833333	0.333333	0.833333	1	1	0.848485
347	1	0.928571	0.928571	0.357143	0.785714	1	1	0.423077
349	0.944444	0.833333	0.555556	0.333333	0.722222	1	0.819444	0.694444
350	0.879121	0.362637	0.406593	1	0.593407	0.931868	0.630435	0.913043
351	1	0	0.4	0.8	0.6	1	1	0.878613
352	0.848101	0.886076	0.696203	0.21519	0.607595	0.886076	0.497006	0.904192
354	0.821782	0	0.856436	1	0.866337	0.881188	0.227273	0.568182
355	0.744745	0.540541	0.777778	0.345345	0.531532	0.808408	0.927632	0.855263
356	0.928571	0.0714286	0.428571	0.0714286	0.142857	0.985714	0.630769	0.805128
357	0.858757	0.40113	0.774011	0.384181	0.672316	0.899435	0.648649	0.783784
359	0.866667	0.942857	0.771429	0.380952	0.790476	0.933333	0.75	1
360	0.83871	0.0322581	0.516129	0.580645	0.451613	0.929032	0.310924	0.87395
361	0.806818	0.659091	0.568182	0.284091	0.340909	0.775	1	0.625
364	0.548896	0.73817	0.48265	0.974763	0.694006	0.845426	0.473945	0.657568
365	0.653543	0.338583	0.614173	0.811024	0.677165	0.770079	0.625	0.958333
366	0.833333	0.90625	0.833333	0.0625	0.583333	0.84375	1	0.75
367	0.75	0.5	0.416667	0.0833333	0.583333	0.816667	0.425	0.825
368	0.754902	0.421569	0.745098	0.607843	0.627451	0.837255	0.95122	0.788618
369	0.840909	0.0795455	0.238636	0.715909	0.318182	0.836364	1	0.851852
370	1	1	0	0	0	1	0.885417	0.697917
372	0.683544	0.886076	0.765823	0.303797	0.531646	0.9	0.598662	0.732441
373	0.729412	0.258824	0.3	0.752941	0.729412	0.903529	0.714286	0.857143
375	0.860169	0.822034	0.902542	0.466102	0.805085	0.966949	0.416667	0.75
376	1	0	0	0	0	1	0.725191	0.587786
380	0.891892	0.383784	0.756757	0.313514	0.697297	0.914595	0.633028	0.908257
382	0.833333	1	0.833333	0.833333	0.666667	0.866667	0.333333	1
383	0.842105	0.894737	0.815789	0.684211	0.842105	1	1	0.5
384	0.894737	0.0526316	0	1	0.631579	1	0.820513	0.974359
385	0.872038	0	0.890995	0.905213	0.957346	0.890995	0.666667	1
387	0.933333	1	0.733333	0	0.8	0.973333	0.285714	0.857143
