# Supplementary material for: Meta-learning-based Inductive logistic matrix completion for prediction of kinase inhibitors
Source: J Cheminform. 2024 Apr 16;16:44. doi: 10.1186/s13321-024-00838-9 (PMC11301988; doi:10.1186/s13321-024-00838-9)
Supplement: Supplementary file 7 — Additional file 7: Table S.7. The detailed compare results of various methods on each tail task of LTKinaseDB in terms of F1. [file 13321_2024_838_MOESM7_ESM.xlsx]

## Sheet: Sheet1
Table S.7 The detailed compare results of various methods on each tail task of LTKinaseDB in terms of F1.
kinase ID	ILMC	MTDNN	KNN	SVM	RF	META-ILMC	MolTrans	META-MGNN
0	0.705882	0.5	0.32	0.368421	0.352941	0.819706	0.666667	0.736842
2	0.666667	0.266667	0.16	0.166667	0.166667	0.935664	0.474114	0.640587
3	0.876404	0.6	0.690909	0.596491	0.909091	0.904522	0.542857	0.581818
4	0.285714	0.0869565	0.111111	0	0.0833333	0.620952	0.708333	0.777778
5	0.8	0.666667	0.666667	0.25	0.857143	0.912088	0.222222	0.315789
7	0.509677	0.42577	0.277259	0.246914	0.267692	0.566801	0.384743	0.507614
9	0.338824	0.375587	0.236493	0.0927152	0.291859	0.403345	0.25	0.285714
10	0.431373	0.171429	0.28125	0.235294	0.273973	0.611838	0.75	0.874251
11	0.217391	0.150943	0.142857	0	0.15	0.257154	0.615385	0.689474
12	0.668539	0.275862	0.385009	0.484232	0.457961	0.741324	0.454902	0.541226
13	0.456929	0.247934	0.28481	0.315789	0.293578	0.479684	0.2	0.125
14	0.24359	0.131313	0.0206186	0.115	0.0578512	0.23578	0.286957	0.351351
15	0.523438	0.454012	0.192893	0.145985	0.318182	0.621609	0.254945	0.306695
16	0.372093	0.195489	0.151899	0.151899	0.203922	0.448293	0.375	0.375
17	0.433333	0	0.307692	0.0714286	0.142857	0.477483	0.474164	0.62645
18	0.958333	0	0.958333	0.807018	0.913043	0.97599	0.245125	0.366316
20	0.626159	0.319419	0.596226	0.0952381	0.605757	0.732151	0.766626	0.775216
21	0.6	0.48	0.272727	0	0.454545	0.831667	0.269307	0.357488
22	0.567823	0.321951	0.316384	0.313559	0.371968	0.605343	0.457143	0.5
24	0.866667	0.819277	0.696629	0.0952381	0.771084	0.847889	0.319328	0.452736
25	0.180905	0.123249	0.0756757	0.135714	0.15534	0.334372	0.3107	0.546729
26	0.853186	0.831461	0.590278	0.929782	0.857939	0.910633	0.583333	0.666667
27	0.471338	0.558904	0.530214	0.581967	0.554404	0.6339	0.403226	0.628713
29	0.171642	0.15415	0.132404	0.125561	0.134367	0.271546	0.476421	0.564374
31	0.657382	0.564103	0.503759	0.480938	0.490741	0.691941	0.216867	0.443662
36	0.736232	0.217742	0.387097	0.518167	0.440678	0.731877	0.275862	0.5
38	0.869565	0.6	0.666667	0.624	0.556701	0.917417	0.205817	0.430595
39	0.329159	0.303754	0.221176	0.284222	0.325926	0.464963	0.470588	0.625
42	0.840336	0.422535	0.792453	0.547619	0.666667	0.892658	0.430769	0.666667
43	0.683544	0.341463	0.727273	0.307692	0.518519	0.81046	0.289157	0.360656
45	0.571429	0.37037	0.342857	0.4	0.4	0.88347	0.691285	0.653992
48	0.696281	0.450867	0.67511	0.813502	0.75105	0.751246	0.382883	0.505376
52	0.714286	0.461538	0.461538	0.237288	0.387097	0.884615	0.643678	0.508475
54	0.864865	0.0487805	0.891892	0.828571	0.62069	0.936818	0.539419	0.633333
55	0.571429	0	0.65625	0.222222	0.307692	0.815566	0.295775	0.284615
56	0.554037	0.364017	0.507583	0.242424	0.501758	0.663327	0.403379	0.59612
58	0.2	0.0540541	0.0740741	0	0.25	0.88	0.252121	0.439024
59	0.36	0.257426	0.251852	0.377778	0.258621	0.493336	0.6	0.666667
60	0.396226	0.386157	0.2825	0.307292	0.284916	0.492135	0.362733	0.530414
61	0.587611	0.0851064	0.658423	0.612717	0.661896	0.757815	0.3125	0.434783
62	0.531343	0.406291	0.423664	0.346154	0.424628	0.558146	0.322581	0.558416
63	0.823529	0	0.222222	0.411765	0.272727	0.918095	0.522167	0.55914
64	0.440397	0.130719	0.297872	0.372681	0.344062	0.499238	0.5	0.307692
65	0.782516	0.0504587	0.673152	0.427083	0.680435	0.761792	0.9375	0.857143
67	0.496333	0.451193	0.348052	0.35277	0.367893	0.537734	0.090535	0.129231
68	0.651376	0.465455	0.489627	0.147541	0.457565	0.663558	0.674473	0.56304
69	0.594872	0.330556	0.55098	0.226415	0.578231	0.711673	0.211009	0.383747
70	0.551724	0.369231	0.419355	0.235294	0.44898	0.742789	0.768595	0.900826
71	0.552381	0.519798	0.45761	0.363025	0.49571	0.602059	0.754811	0.623399
72	0.80916	0.811808	0.835249	0.660714	0.896266	0.911404	0.403846	0.480176
74	0.705882	0.487805	0.428571	0.413793	0.484848	0.87644	0.575182	0.566667
79	0.428571	0.313665	0.31664	0.383117	0.357401	0.530762	0.571429	0.652174
80	0.705882	0	0.4	0.424242	0.428571	0.964706	0.870787	0.781022
84	0.666667	0	0.545455	0.285714	0.5	0.917716	0.0740741	0.10101
85	0.75	0.75	0.666667	0.571429	0.5	0.927273	0.285714	0.211268
86	0.410256	0.228571	0.372093	0.0952381	0.157895	0.554766	0.166667	0.5
88	0.37013	0.326316	0.241796	0.231293	0.244111	0.473088	0.242248	0.47
91	0.671845	0.714015	0.46506	0.278125	0.617284	0.787076	0.615385	0.764045
92	0.565905	0.353191	0.316397	0.335535	0.391304	0.514186	0.285714	0.406417
93	0.575397	0.502355	0.381132	0.356164	0.411429	0.60717	0.510638	0.666667
94	0.814815	0	0.652174	0.761905	0.609756	0.891817	0.346667	0.389313
95	0.632653	0.468354	0.453333	0	0.459016	0.727977	0.32	0.65
96	0.756757	0	0.62069	0.56	0.592593	0.878353	0.375	0.285714
97	0.588235	0.285714	0.25	0.153846	0.266667	0.805455	0.233463	0.371257
98	0.577689	0	0.418605	0.419287	0.44582	0.607732	0.271762	0.353414
99	0.5	0.181818	0.2	0.258065	0.363636	0.718788	0.371681	0.45098
100	0.495468	0.215827	0.227181	0.271642	0.230643	0.447381	0.173913	0.0724638
101	0.616883	0.423983	0.522911	0.409543	0.615894	0.685242	0.540856	0.625442
102	0.533333	0	0.266667	0.285714	0.266667	0.88	0.67466	0.723093
103	0.65493	0.636678	0.463415	0.681199	0.708464	0.77096	0.097561	0.2
104	0.351145	0.285714	0.302671	0.251748	0.321168	0.475566	0.414053	0.555332
105	0.387097	0.08	0.222222	0.227273	0.294118	0.787745	0.0893855	0.231454
107	0	0.0714286	0.0645161	0	0	0.548571	0.434585	0.532348
109	0.693878	0.186047	0.40678	0.575342	0.46875	0.815656	0.164154	0.46988
110	0.545455	0.326531	0.2	0.5	0.254545	0.70697	0.626866	0.654545
111	0.615385	0.420039	0.458498	0.511891	0.444755	0.697058	0	0.157895
112	0.378205	0.34252	0.364444	0.410256	0.389408	0.482772	0.513966	0.669683
114	0.786667	0.592593	0.666667	0.233766	0.685714	0.872189	0.520548	0.64
115	0.436975	0.236641	0.21256	0.164134	0.1875	0.469227	0.280553	0.54485
117	0.315789	0.153846	0.206897	0.166667	0.230769	1	0.175439	0.199052
118	0.0425532	0.013289	0.017094	0.013289	0.00843882	0.117199	0.343455	0.603402
121	0.666667	0.27027	0.307692	0.25	0.4	0.897374	0.423131	0.550926
122	0.303448	0.154217	0.194118	0.352941	0.266212	0.401901	1	0.133333
123	0.558904	0.0843373	0.425263	0.154639	0.356941	0.663927	0.392157	0.650456
124	0.642857	0.455206	0.391209	0.153846	0.407507	0.592664	1	0.2
128	0.133333	0	0	0	0	0.757143	0.300955	0.580756
129	0.41502	0	0.231884	0.125984	0.273717	0.511393	0.201389	0.48564
130	0.846154	0.545455	0.87037	0.02	0.890995	0.898021	0	0.5
132	0.380952	0.333333	0.347826	0.555556	0.5	0.786857	0.452107	0.498361
134	0.46875	0.340862	0.138801	0.25	0.246407	0.488215	0.373626	0.535764
135	0.829268	0.735849	0.821053	0.581818	0.815789	0.908138	0.0909091	0.210526
138	0.131737	0.045082	0.0361991	0.075	0.057971	0.273875	0.229249	0.294931
139	0.25	0.119658	0.206186	0.110553	0.183333	0.287294	0.615385	0.774194
140	0.415042	0.425977	0.352031	0.273292	0.475687	0.509503	0.358234	0.452288
141	0.363636	0.166667	0.173913	0	0.08	0.88	0.592593	0.514286
143	0.173913	0	0.0869565	0	0.0540541	0.522778	0.413669	0.531915
144	0.307692	0.166667	0	0	0	0.92	0.481928	0.511111
145	0.721519	0.209302	0.331126	0.416185	0.374194	0.782013	0.417949	0.600414
146	0.717949	0.703704	0.363636	0.533333	0.266667	0.884328	0.777778	0.645161
147	0.461538	0.307692	0.24	0.181818	0.105263	0.740837	0.395062	0.520408
148	0.333333	0	0.111111	0.181818	0.16	0.88	0.421053	0.166667
150	0.722222	0.666667	0.421053	0.333333	0.604651	0.847442	0.532279	0.67148
152	0.377049	0.261905	0.191083	0.0465116	0.25	0.475571	0.251969	0.421525
153	0.557823	0.31441	0.41875	0.380744	0.427441	0.585147	0.401142	0.557908
154	0.65625	0.579487	0.673554	0.367041	0.653659	0.790704	0.333333	0.5
155	0.536965	0.454545	0.302583	0.39576	0.325359	0.638027	0.536	0.653333
157	0.342629	0.263653	0.25641	0.324022	0.308901	0.527734	0.354067	0.36701
158	0.473282	0.28	0.420582	0.326055	0.430155	0.546383	0.450704	0.618812
159	0.467409	0.231362	0.375691	0.402612	0.39239	0.573981	0.167665	0.34981
160	0.590909	0.0379747	0.287081	0.275	0.282528	0.586754	0.552167	0.710177
161	0.397997	0.478825	0.358464	0.404878	0.530481	0.623076	0.26087	0.555556
162	0.472727	0.238259	0.275556	0.491071	0.310966	0.52174	0.37037	0.5
164	0.301802	0.378788	0.385144	0.29661	0.41206	0.543508	0.190813	0.541667
165	0.414097	0.254355	0.267943	0.259905	0.276762	0.533078	0.234568	0.521186
166	0.544643	0.247961	0.300995	0.225806	0.324873	0.553586	0.269504	0.427119
173	0.597973	0.511166	0.404227	0.4375	0.390244	0.608256	0.190476	0.571429
176	0.493671	0.342342	0.263666	0.25731	0.25	0.562506	0.594096	0.63908
177	0.707317	0.45	0.472441	0.568627	0.658824	0.811311	0.48	0.636364
178	0.478589	0.3918	0.391608	0.215909	0.346749	0.557041	0.811321	0.845966
179	0.313514	0.119048	0.198895	0.125	0.165242	0.41225	0.234043	0.477064
180	0.821782	0.573913	0.862559	0.150943	0.784483	0.916188	0.404227	0.626289
181	0.195349	0.213018	0.176471	0.0666667	0.1875	0.333134	0.333333	0.769231
183	0.8	0	0.32	0.857143	0.380952	0.949206	0.687375	0.729761
185	0.25	0	0	0	0	0.733333	0.333868	0.406417
186	0.6	0.166667	0.173913	0.214286	0.4	0.801429	0.49569	0.539952
190	0.444444	0.105263	0	0.285714	0.285714	0.700952	0.371877	0.467066
194	0.5209	0.244111	0.201117	0.593939	0.460526	0.65333	0.437333	0.617169
195	0.728873	0.781204	0.751286	0.369501	0.744755	0.759867	0.637681	0.547619
196	0.586777	0.378897	0.455782	0.366589	0.476868	0.724937	0.189474	0.414013
197	0.693878	0	0.366197	0.333333	0.509804	0.764337	0.25	0.257669
199	0.370629	0.237443	0.216336	0.133333	0.22093	0.402775	0.185654	0.439252
200	0.380952	0.315789	0.277778	0.30303	0.263158	0.866494	0.39521	0.545455
206	0.443843	0.382682	0.209302	0.313582	0.268251	0.524851	0.244784	0.492255
207	0.533333	0.331915	0.380952	0.336283	0.451613	0.532021	0.263158	0.37037
208	0.340081	0.259542	0.132388	0.156863	0.108808	0.48389	0.185053	0.278867
209	0.240437	0.213675	0.126984	0.171429	0.141176	0.462661	0.472727	0.45614
211	0.515284	0.330218	0.159236	0.138889	0.0968858	0.503671	0.48062	0.560669
213	0.630435	0.137931	0.333333	0.4	0.604167	0.802178	0.781204	0.766917
214	0.536443	0.439942	0.317972	0.0903955	0.419608	0.603914	0.294118	0.515679
215	0.546405	0.356021	0.301216	0.37193	0.256348	0.533587	0.4	0.222222
216	0.571148	0.494279	0.377305	0.40868	0.422018	0.603583	0.272727	0.521739
217	0.393064	0.311475	0.345946	0.336449	0.315369	0.428401	0.0606061	0.4
218	0.756281	0.684254	0.748259	0.0993228	0.678571	0.808208	0.666667	0.545455
219	0.533333	0.434783	0.375	0.5	0.470588	0.915152	0.217391	0.274809
221	0.604651	0.118012	0.435096	0.277008	0.468013	0.608257	0.726531	0.758621
222	0.437956	0	0.260465	0.285714	0.254144	0.552079	0.190476	0.338798
223	0.736842	0.672158	0.794667	0.65614	0.76338	0.819164	0.447761	0.471204
226	0.823529	0	0.571429	0.35	0.571429	0.946667	0.701754	0.691358
227	0.649289	0.396648	0.442244	0.376569	0.443636	0.678259	0.204082	0.427807
229	0.5	0.5	0.205128	0	0.444444	0.887273	0.431718	0.598187
231	0.434251	0.339286	0.297561	0.327273	0.338983	0.524563	0.326582	0.47619
232	0.520796	0.367973	0.364621	0.205882	0.419602	0.573303	0.343643	0.347267
235	0.374622	0.228111	0.187982	0.175824	0.19305	0.482295	0.387942	0.366972
237	0.555556	0.296296	0.32	0.333333	0.347826	0.948485	0.379845	0.512048
238	0.705882	0.444444	0.347826	0	0.615385	0.984615	0.52859	0.530271
240	0.75709	0.554012	0.581349	0.42685	0.573643	0.735818	0.338462	0.405229
241	0.28877	0.21365	0.203704	0.158537	0.177489	0.382323	0.414747	0.544919
242	0.70977	0.508475	0.384439	0.432395	0.506494	0.744015	0.48	0.560284
243	0.391534	0.403226	0.229126	0.203892	0.307985	0.443869	0.224719	0.442804
244	0.675269	0.055814	0.442353	0.518283	0.509225	0.668517	0.356164	0.542751
246	0.470588	0.205128	0.0833333	0.307692	0.105263	0.84	0.710173	0.637413
247	0.612368	0.416766	0.342723	0.400596	0.391304	0.609968	0.334471	0.558904
248	0.323529	0.137143	0.200647	0.210131	0.222222	0.404635	0.274809	0.457399
250	0.76129	0.562162	0.473118	0.424581	0.4928	0.706853	0.451613	0.631579
251	0.5	0.228571	0.111111	0.166667	0.166667	0.706154	0.222222	0.285714
252	0.550943	0.476923	0.45614	0.453271	0.385321	0.577537	0.4	0.545455
253	0.571429	0.666667	0.487805	0.666667	0.692308	0.849855	0.679245	0.526316
254	0.570115	0.504202	0.459064	0.428928	0.46098	0.633527	0.516556	0.690141
256	0.595238	0.480769	0.344828	0.557377	0.522727	0.686195	0.25	0.285714
259	0.471954	0.469325	0.33275	0.278169	0.343053	0.596814	0.0833333	0
260	0.345679	0.370968	0.338462	0.608696	0.403509	0.519812	0.307692	0.222222
261	0.477733	0.390285	0.354005	0.0405405	0.351275	0.540568	0.351097	0.494888
262	0.709677	0.592593	0.571429	0.235294	0.666667	0.883326	0.123457	0.179592
263	0.317949	0.116788	0.165714	0.163866	0.191882	0.456412	0.125	0.222222
264	0.666667	0.142857	0.0769231	0	0.4	0.933333	0.782609	0.829787
265	0.538462	0.404494	0.383408	0.411054	0.365879	0.562934	0.242344	0.402089
266	0.552995	0.403361	0.412121	0.327273	0.416667	0.632128	0.413793	0.390244
267	0.181818	0.0714286	0.2	0	0.181818	0.813333	0.727273	0.884615
268	0.474474	0.242304	0.189069	0.223416	0.190991	0.48852	0.292683	0.477318
269	0.506608	0	0.371158	0.302158	0.494505	0.6382	0.222222	0
270	0.285714	0	0.133333	0	0.117647	1	0.383333	0.552693
271	0.415094	0.226006	0.348276	0.27972	0.359664	0.657764	0.441176	0.59695
272	0.222222	0	0.2	0	0.4	1	0.187943	0.388664
274	0.498801	0.424242	0.263473	0.0838323	0.234899	0.563252	0.6	0.421053
275	0.621327	0.432309	0.454373	0.357895	0.367647	0.617711	0.0163265	0.0208333
276	0.252101	0.0615385	0.0511945	0.0594059	0.0492958	0.317229	0.266667	0.272727
278	0.512111	0.424742	0.311644	0.184466	0.311005	0.558909	0.179211	0.312757
279	0.594595	0.269504	0.487395	0.322581	0.48366	0.684307	0.609756	0.734177
281	0.666667	0.59596	0.532319	0.516129	0.590476	0.707521	0.344214	0.428843
283	0.333333	0.111111	0.0615385	0.0909091	0.0851064	0.611111	0.536898	0.675926
284	0.71875	0.740741	0.52459	0.604167	0.566667	0.864151	0.375	0.592593
285	0.330357	0.210526	0.191667	0.222874	0.213166	0.455564	0.444444	0.603175
286	0.570833	0.43832	0.457293	0.3026	0.407982	0.613936	1	0.142857
287	0.275132	0.176471	0.146597	0.158879	0.158163	0.294818	0.4	0.344828
288	0.539326	0.491159	0.40783	0.241667	0.328571	0.525402	0.288889	0.406467
289	0.333333	0.4	0	0.0833333	0.16	0.826667	0.729223	0.805882
290	0.642115	0.605769	0.578125	0.674912	0.576874	0.725072	0.333333	0.5
291	0.539379	0.374532	0.462036	0.218341	0.508021	0.69906	0.498339	0.587302
292	0.0465116	0	0.0177384	0.0582524	0.0271003	0.0969458	0.256324	0.4
294	0.464396	0.455446	0.330435	0	0.30303	0.543622	0.6	0.4
295	0.358108	0.281579	0.274854	0.276163	0.247031	0.464404	0.406162	0.57384
296	0.397436	0.163399	0.179592	0.19598	0.161972	0.405917	0.75	0.272727
297	0.32	0.15	0.269231	0.276923	0.269231	0.628947	0.722222	0.666667
298	0.625	0.325	0.322581	0.244898	0.327869	0.784786	0.405797	0.65
303	0.322275	0.27957	0.276119	0.127273	0.298932	0.489115	0.698795	0.878049
304	0.694444	0.630137	0.608696	0	0.492308	0.79863	0.459091	0.586614
305	0.405405	0.219828	0.223881	0.0210526	0.328	0.484895	0.397835	0.561644
306	0.770318	0.777409	0.675079	0.79235	0.722222	0.840113	0.774749	0.673267
308	0.553459	0.278857	0.286667	0.325926	0.366925	0.552326	0.328467	0.428246
309	0.4	0.0625	0.0740741	0	0.105263	1	0.25	0.4
310	0.275862	0	0.131579	0.107143	0.134454	0.346184	0.666667	0.8
311	0.106509	0.0350877	0.0769231	0.0364583	0.0558659	0.179311	0.444444	0.714286
314	0.784722	0.371134	0.328205	0.276243	0.722628	0.89922	0.421053	0.615385
316	0.666667	0.43299	0.555556	0.25	0.666667	0.845422	0.442396	0.387097
317	0.60262	0.586275	0.612729	0.0520607	0.571429	0.645286	0.538462	0.666667
318	0.531309	0	0.489731	0.290076	0.546584	0.682149	0.734513	0.9
319	0.649878	0.41704	0.705961	0.28534	0.593909	0.690403	0.519798	0.593939
321	0.77037	0	0.807407	0.648968	0.853659	0.912392	0.451613	0.486486
322	0.276018	0.244211	0.221548	0.205426	0.193407	0.393574	0.563601	0.703863
323	0.665474	0	0.620397	0.388206	0.544521	0.713184	0.408	0.553719
325	0.111801	0.0761905	0.0968421	0	0.114583	0.224673	0.451866	0.50171
326	0.909091	0.117647	0.222222	0.857143	0.47619	0.920455	0.603448	0.738426
327	0.166667	0.0909091	0.0869565	0.0714286	0.1	0.617143	0.389791	0.556439
328	0.602659	0.542723	0.536126	0.505543	0.555319	0.699119	0.444444	0.75
329	0.481818	0.258303	0.387097	0.413133	0.424015	0.598357	0.376812	0.583569
330	0.454545	0.230769	0.16	0.169492	0.214286	0.912121	0.793932	0.77044
332	0.515235	0.395604	0.333748	0.261484	0.371747	0.594102	0.307692	0.443243
333	0.5	0.444444	0.222222	0.5	0.428571	0.942857	0.253968	0.336449
334	0.591304	0.311927	0.188976	0.351931	0.198142	0.598853	0.166667	0.333333
335	0.561279	0.460993	0.239583	0.264901	0.380952	0.619067	0.482612	0.508475
336	0.422535	0.232558	0.284569	0.186275	0.309368	0.431359	0.597015	0.644068
337	0.61157	0.25	0.429022	0.534653	0.460377	0.681379	0.963855	0.655738
341	0.594595	0	0.617021	0.689655	0.540541	0.717711	0.25	0.526316
343	0.572093	0.487912	0.303371	0.402794	0.410448	0.589645	0.758528	0.813559
344	0.686825	0.25	0.693578	0.391167	0.710623	0.734994	0.424242	0.642857
345	0.347826	0	0.289855	0.285714	0.465116	0.628091	0.767442	0.777778
347	0.666667	0.541667	0.448276	0.5	0.578947	0.831054	0.830189	0.52381
349	0.634146	0.576923	0.487805	0.428571	0.490566	0.884087	0.287617	0.332737
350	0.358543	0.269388	0.256055	0.222222	0.248848	0.509204	0.725	0.823529
351	0.666667	0	0.285714	0.235294	0.25	1	0.522659	0.646552
352	0.46	0.1983	0.228216	0.343434	0.229117	0.432314	0.445652	0.656716
354	0.526984	0	0.499278	0.484412	0.504323	0.657944	0.140845	0.259067
355	0.622951	0.552995	0.536788	0.390492	0.469496	0.625002	0.512129	0.641604
356	0.733333	0.0833333	0.413793	0.111111	0.16	0.948637	0.754601	0.867403
357	0.590164	0.282869	0.288118	0.317016	0.289538	0.575674	0.157895	0.251497
359	0.463855	0.348592	0.283217	0.243902	0.287197	0.580084	0.788732	0.906977
360	0.47191	0.0625	0.444444	0.274809	0.373333	0.642188	0.342593	0.537313
361	0.319218	0.256637	0.242718	0.241546	0.215054	0.372767	0.461538	0.47619
364	0.612676	0.661017	0.566667	0.767702	0.691824	0.801786	0.505291	0.630202
365	0.376404	0.233696	0.275618	0.284138	0.294521	0.43792	0.731707	0.958333
366	0.568773	0.517088	0.47976	0.110599	0.442688	0.628734	0.461538	0.212389
367	0.35	0.444444	0.27027	0.105263	0.341463	0.621565	0.271845	0.26506
368	0.379085	0.273885	0.208505	0.209459	0.205788	0.456328	0.484076	0.52459
369	0.34	0.0717949	0.12963	0.235514	0.155556	0.426277	0.109409	0.231707
370	0.2	0.0645161	0	0	0	0.44	0.3125	0.469027
372	0.481982	0.4947	0.44732	0.326531	0.448	0.568597	0.46134	0.618911
373	0.59759	0.341085	0.355401	0.598131	0.624685	0.741392	0.24	0.210526
375	0.829569	0.791837	0.823985	0.596206	0.820734	0.875373	0.555556	0.315789
376	0.181818	0	0	0	0	1	0.257453	0.297297
380	0.522766	0.26945	0.338573	0.28642	0.347709	0.626189	0.321839	0.461538
382	0.375	0.315789	0.322581	0.277778	0.275862	0.687879	0.4	0.666667
383	0.727273	0.660194	0.696629	0.776119	0.703297	0.9294	0.111111	0.25
384	0.5	0.0909091	0	0.513514	0.571429	0.808938	0.688172	0.897436
385	0.743215	0	0.732943	0.729008	0.784466	0.77218	0.307692	0.571429
387	0.774194	0.588235	0.468085	0	0.6	0.904551	0.333333	0.6
